# Supplementary material for: Primary root response to combined drought and heat stress is regulated via salicylic acid metabolism in maize
Source: BMC Plant Biol. 2022 Aug 30;22:417. doi: 10.1186/s12870-022-03805-4 (PMC9425997; doi:10.1186/s12870-022-03805-4)
Supplement: Supplementary file 2 — Additional file 2. [file 12870_2022_3805_MOESM2_ESM.xlsx]

## Sheet: Table S1
Table S1. Metabollites under drought, heat and combined stress compared with the control
Name	Group	CK vs Drought.meanOf_CK	CK vs Drought.meanOf_Drought	CK vs Drought.sdOf_CK	CK vs Drought.sdOf_Drought	CK vs Drought.VIP	CK vs Drought.pvalue	CK vs Drought.qvalue	CK vs Drought.log2fc_Drought/CK	CK vs Heat.meanOf_CK	CK vs Heat.meanOf_Heat	CK vs Heat.sdOf_CK	CK vs Heat.sdOf_Heat	CK vs Heat.VIP	CK vs Heat.pvalue	CK vs Heat.qvalue	CK vs Heat.log2fc_Heat/CK	CK vs DH.meanOf_CK	CK vs DH.meanOf_DH	CK vs DH.sdOf_CK	CK vs DH.sdOf_DH	CK vs DH.VIP	CK vs DH.pvalue	CK vs DH.qvalue	CK vs DH.log2fc_DH/CK
Putrescine	Amine	0.617907	0.507606	0.138046	0.0465811	0.76066	0.312321	0.406964	-0.28368	0.617907	0.402733	0.138046	0.0327788	1.00513	0.0303828	0.0466593	-0.617568	0.617907	0.479781	0.138046	0.0456023	0.796074	0.193931	0.238258	-0.365015
Urea	Amine	0.0614092	0.0446208	0.00851565	0.024206	0.681645	0.312321	0.406964	-0.460738	0.0614092	0.0560504	0.00851565	0.00302236	0.563056	0.312321	0.36794	-0.13173	0.0614092	0.0427038	0.00851565	0.00279519	1.12015	0.0303828	0.0483875	-0.524091
Ethanolamine	Amine	5.07687	4.73669	0.58293	0.416613	0.522881	0.193931	0.292597	-0.100057	5.07687	5.29691	0.58293	0.176504	0.365541	0.885234	0.885234	0.0612132	5.07687	4.16612	0.58293	0.502233	0.902573	0.112351	0.148649	-0.285232
Beta-Alanine	Amino acid	1.15664	1.61137	0.193305	0.132495	1.22335	0.0303828	0.0622124	0.478347	1.15664	1.38601	0.193305	0.10108	0.841574	0.112351	0.146397	0.260989	1.15664	1.62173	0.193305	0.0805549	1.13731	0.0303828	0.0483875	0.487591
Methionine	Amino acid	5.09096	4.23049	0.425453	0.367253	1.12967	0.0303828	0.0622124	-0.267112	5.09096	3.61266	0.425453	0.171942	1.20764	0.0303828	0.0466593	-0.494875	5.09096	4.15835	0.425453	0.258469	1.08709	0.0303828	0.0483875	-0.291924
4-amino-Butyric acid	Amino acid	4.76369	7.78825	0.788959	1.15475	1.25882	0.0303828	0.0622124	0.709221	4.76369	5.29497	0.788959	0.573382	0.525042	0.665006	0.714881	0.152544	4.76369	10.5659	0.788959	2.66481	1.12025	0.0303828	0.0483875	1.14927
Glutamate	Amino acid	11.4017	11.2971	1.17129	0.956537	0.0815812	0.885234	0.91723	-0.013298	11.4017	8.57501	1.17129	0.246621	1.1469	0.0303828	0.0466593	-0.411041	11.4017	8.67124	1.17129	1.55664	0.978012	0.060602	0.0840608	-0.39494
Glycine	Amino acid	10.4788	11.8797	1.01823	0.499374	1.02731	0.0303828	0.0622124	0.181023	10.4788	11.74	1.01823	1.35009	0.671947	0.312321	0.36794	0.163951	10.4788	11.7368	1.01823	0.926771	0.776594	0.112351	0.148649	0.163558
S-methyl-Cysteine	Amino acid	0.0151409	0.0101509	0.00123946	0.00114156	1.33685	0.0303828	0.0622124	-0.57685	0.0151409	0.0103908	0.00123946	0.00110279	1.18786	0.0303828	0.0466593	-0.543153	0.0151409	0.0110349	0.00123946	0.00199534	1.06369	0.060602	0.0840608	-0.456385
Asparagine	Amino acid	47.0746	32.7389	9.9085	3.46817	1.07697	0.0303828	0.0622124	-0.523945	47.0746	27.1533	9.9085	5.49782	1.06008	0.0303828	0.0466593	-0.793819	47.0746	28.321	9.9085	2.29746	1.08185	0.0303828	0.0483875	-0.733075
2-amino-adipic acid	Amino acid	0.0791187	0.054187	0.0204095	0.00433019	1.01028	0.0303828	0.0622124	-0.546071	0.0791187	0.0399467	0.0204095	0.0129745	1.03053	0.0303828	0.0466593	-0.985944	0.0791187	0.0529907	0.0204095	0.0106693	0.882614	0.0303828	0.0483875	-0.57828
Lysine	Amino acid	2.093	2.45205	0.0539629	0.145844	1.278	0.0303828	0.0622124	0.228417	2.093	2.63952	0.0539629	0.120787	1.23868	0.0303828	0.0466593	0.334704	2.093	2.31286	0.0539629	0.306648	0.648707	0.665006	0.672829	0.144102
2-amino-Butyric acid	Amino acid	0.210317	0.247195	0.0391616	0.0280558	0.766757	0.193931	0.292597	0.23308	0.210317	0.126544	0.0391616	0.0168414	1.09646	0.0303828	0.0466593	-0.732929	0.210317	0.176938	0.0391616	0.0177563	0.695316	0.193931	0.238258	-0.249328
Proline	Amino acid	19.0607	24.1491	3.83089	3.72215	0.888203	0.112351	0.182306	0.341368	19.0607	10.117	3.83089	1.17369	1.13268	0.0303828	0.0466593	-0.913825	19.0607	15.422	3.83089	1.70126	0.751043	0.193931	0.238258	-0.305614
Homoserine	Amino acid	0.127038	0.105347	0.0144588	0.00721762	1.06864	0.060602	0.110889	-0.270101	0.127038	0.0733955	0.0144588	0.00711596	1.2125	0.0303828	0.0466593	-0.791492	0.127038	0.0694762	0.0144588	0.00658195	1.2304	0.0303828	0.0483875	-0.870665
Pyroglutamate	Amino acid	13.1248	15.3616	3.39298	2.14385	0.599196	0.470486	0.56197	0.22704	13.1248	6.9038	3.39298	1.31099	1.05041	0.0303828	0.0466593	-0.926831	13.1248	7.45338	3.39298	1.20258	1.0254	0.0303828	0.0483875	-0.816326
Cysteine	Amino acid	0.0574195	0.0408599	0.00952358	0.0049987	1.13214	0.060602	0.110889	-0.490854	0.0574195	0.0334309	0.00952358	0.00204032	1.15683	0.0303828	0.0466593	-0.780359	0.0574195	0.0294264	0.00952358	0.000677678	1.19843	0.0303828	0.0483875	-0.964429
Phenylalanine	Amino acid	1.48081	1.61145	0.212039	0.0744225	0.620332	0.470486	0.56197	0.121969	1.48081	0.998384	0.212039	0.0816858	1.11911	0.0303828	0.0466593	-0.568724	1.48081	1.00321	0.212039	0.126604	1.09726	0.0303828	0.0483875	-0.56176
Glutamine	Amino acid	10.9796	11.657	2.68882	0.984745	0.274366	0.665006	0.752506	0.086373	10.9796	4.89808	2.68882	0.234799	1.13512	0.0303828	0.0466593	-1.16454	10.9796	5.68052	2.68882	1.40964	1.06317	0.0303828	0.0483875	-0.950731
Tyrosine	Amino acid	0.874356	0.889865	0.0921836	0.052905	0.171146	1	1	0.0253655	0.874356	0.580323	0.0921836	0.0406771	1.1913	0.0303828	0.0466593	-0.591365	0.874356	0.688524	0.0921836	0.0896523	0.990826	0.060602	0.0840608	-0.344715
Valine	Amino acid	27.9892	25.8839	2.07837	0.513037	0.905769	0.112351	0.182306	-0.112815	27.9892	24.3654	2.07837	1.69614	0.957135	0.060602	0.0840608	-0.200035	27.9892	24.052	2.07837	1.01284	1.05441	0.0303828	0.0483875	-0.218716
Aspartic acid	Amino acid	6.48461	4.83668	1.13336	0.917416	0.981073	0.112351	0.182306	-0.423004	6.48461	5.21956	1.13336	0.234787	0.860238	0.0303828	0.0466593	-0.313092	6.48461	4.3553	1.13336	0.886439	1.00057	0.0303828	0.0483875	-0.57425
Alanine	Amino acid	62.5836	78.7679	7.79134	6.23115	1.15457	0.060602	0.110889	0.331824	62.5836	46.316	7.79134	7.33652	1.00604	0.060602	0.0840608	-0.434272	62.5836	91.0972	7.79134	5.60097	1.20079	0.0303828	0.0483875	0.541623
Leucine	Amino acid	8.69686	8.60531	1.51082	1.28776	0.054436	0.885234	0.91723	-0.0152679	8.69686	5.7932	1.51082	1.13684	1.01008	0.060602	0.0840608	-0.586134	8.69686	5.64676	1.51082	1.01367	1.04874	0.0303828	0.0483875	-0.623071
Isoleucine	Amino acid	10.3015	9.81099	0.870375	0.532039	0.528652	0.470486	0.56197	-0.0703791	10.3015	8.11557	0.870375	0.861016	1.0654	0.060602	0.0840608	-0.344084	10.3015	7.75952	0.870375	0.453536	1.17413	0.0303828	0.0483875	-0.40881
Histidine	Amino acid	4.91014	6.06969	1.53364	0.442438	0.738024	0.312321	0.406964	0.305859	4.91014	4.64007	1.53364	0.457128	0.176353	0.665006	0.714881	-0.0816158	4.91014	5.6519	1.53364	0.845389	0.424506	0.312321	0.362968	0.202971
Ornithine	Amino acid	0.399336	0.385386	0.0315194	0.0844493	0.18136	1	1	-0.0512991	0.399336	0.357582	0.0315194	0.0222955	0.85516	0.112351	0.146397	-0.159327	0.399336	0.386801	0.0315194	0.0438394	0.241893	0.665006	0.672829	-0.0460137
Suberyl glycine	Amino acid	2.39113	2.20917	1.62816	0.511154	0.125475	0.470486	0.56197	-0.11419	2.39113	2.15443	1.62816	0.610515	0.142718	0.665006	0.714881	-0.150389	2.39113	4.7492	1.62816	1.85079	0.799477	0.060602	0.0840608	0.989992
Threonine	Amino acid	5.24679	5.20416	0.53775	0.0555813	0.0929507	0.885234	0.91723	-0.0117697	5.24679	4.93852	0.53775	0.381465	0.460794	0.665006	0.714881	-0.0873572	5.24679	5.48234	0.53775	0.238744	0.40354	0.665006	0.672829	0.0633572
Hexadecanoic acid	Fatty acid	2.4536	0.48674	0.900961	0.0749834	1.26063	0.0303828	0.0622124	-2.33368	2.4536	0.452925	0.900961	0.056234	1.13079	0.0303828	0.0466593	-2.43756	2.4536	0.318386	0.900961	0.0481385	1.15347	0.0303828	0.0483875	-2.94605
Heptadecanoic acid	Fatty acid	0.458975	0.0481661	0.178769	0.0140547	1.27579	0.0303828	0.0622124	-3.25232	0.458975	0.0327372	0.178769	0.00462487	1.14914	0.0303828	0.0466593	-3.80941	0.458975	0.0180813	0.178769	0.00232725	1.16323	0.0303828	0.0483875	-4.66585
Octadecanoic acid	Fatty acid	5.55815	0.701546	1.95496	0.218022	1.29597	0.0303828	0.0622124	-2.98599	5.55815	0.481043	1.95496	0.0678787	1.16842	0.0303828	0.0466593	-3.53037	5.55815	0.242525	1.95496	0.0391172	1.18416	0.0303828	0.0483875	-4.5184
Eicosanoic acid	Fatty acid	0.161171	0.0328052	0.0455339	0.00738031	1.3241	0.0303828	0.0622124	-2.29659	0.161171	0.0263085	0.0455339	0.00416745	1.19319	0.0303828	0.0466593	-2.61499	0.161171	0.02174	0.0455339	0.00696981	1.20396	0.0303828	0.0483875	-2.89017
Uridine	Nucleotides	0.0955847	0.590634	0.0506233	0.114396	1.38199	0.0303828	0.0622124	2.62741	0.0955847	0.53402	0.0506233	0.0810593	1.24825	0.0303828	0.0466593	2.48204	0.0955847	0.464164	0.0506233	0.090884	1.22751	0.0303828	0.0483875	2.27978
Uracil	Nucleotides	0.0530476	0.0462169	0.00305213	0.0026195	1.17337	0.0303828	0.0622124	-0.198866	0.0530476	0.046935	0.00305213	0.0026262	1.00553	0.060602	0.0840608	-0.176622	0.0530476	0.0375171	0.00305213	0.0051076	1.17578	0.0303828	0.0483875	-0.499737
Adenosine	Nucleotides	1.17631	0.979925	0.0860642	0.0409364	1.24359	0.0303828	0.0622124	-0.263522	1.17631	0.95276	0.0860642	0.0269481	1.1583	0.0303828	0.0466593	-0.304082	1.17631	0.911396	0.0860642	0.109167	1.0926	0.060602	0.0840608	-0.368116
Malonic acid	Organic acid	0.00965406	0.00348949	0.00218494	0.00176958	1.26298	0.0303828	0.0622124	-1.46812	0.00965406	0.00443639	0.00218494	0.00164065	1.08751	0.0303828	0.0466593	-1.12175	0.00965406	0.00595744	0.00218494	0.00228782	0.89655	0.193931	0.238258	-0.696443
Benzoic acid	Organic acid	0.126984	0.0759709	0.0138164	0.0111965	1.33047	0.0303828	0.0622124	-0.741126	0.126984	0.0800938	0.0138164	0.00895014	1.1869	0.0303828	0.0466593	-0.664881	0.126984	0.0763442	0.0138164	0.00709298	1.21584	0.0303828	0.0483875	-0.734055
Glyceric acid	Organic acid	0.187378	0.13465	0.0252854	0.0188742	1.16684	0.0303828	0.0622124	-0.476731	0.187378	0.234949	0.0252854	0.0127018	1.04425	0.0303828	0.0466593	0.3264	0.187378	0.169539	0.0252854	0.0216595	0.520553	0.470486	0.518741	-0.144332
Fumaric acid	Organic acid	0.223079	0.150489	0.0147683	0.0194766	1.3374	0.0303828	0.0622124	-0.567891	0.223079	0.14302	0.0147683	0.0106816	1.2445	0.0303828	0.0466593	-0.641336	0.223079	0.129845	0.0147683	0.0144248	1.25351	0.0303828	0.0483875	-0.78076
Itaconic acid	Organic acid	0.220546	0.0643305	0.062019	0.0120718	1.29633	0.0303828	0.0622124	-1.77751	0.220546	0.0615266	0.062019	0.00238405	1.16564	0.0303828	0.0466593	-1.8418	0.220546	0.0389894	0.062019	0.00545153	1.19747	0.0303828	0.0483875	-2.49993
2-methyl-Fumaric acid	Organic acid	0.11246	0.0416079	0.0232454	0.00515986	1.33778	0.0303828	0.0622124	-1.43448	0.11246	0.0458204	0.0232454	0.0021794	1.18728	0.0303828	0.0466593	-1.29535	0.11246	0.0326125	0.0232454	0.00725369	1.21669	0.0303828	0.0483875	-1.78591
Malic acid	Organic acid	2.05767	1.95589	0.104088	0.19258	0.513415	0.470486	0.56197	-0.0731829	2.05767	1.68636	0.104088	0.156784	1.09768	0.0303828	0.0466593	-0.287097	2.05767	1.86998	0.104088	0.276772	0.597623	0.312321	0.362968	-0.13799
Salicylic acid	Organic acid	0.211317	0.050434	0.0576928	0.0111463	1.32057	0.0303828	0.0622124	-2.06694	0.211317	0.0412716	0.0576928	0.00555943	1.19225	0.0303828	0.0466593	-2.35619	0.211317	0.0199096	0.0576928	0.0024083	1.21829	0.0303828	0.0483875	-3.40788
2,4,5-Trihydroxypentanoic acid	Organic acid	0.593062	0.358782	0.0440749	0.078107	1.30985	0.0303828	0.0622124	-0.725074	0.593062	0.422623	0.0440749	0.00793784	1.22985	0.0303828	0.0466593	-0.488811	0.593062	0.367122	0.0440749	0.0568552	1.21004	0.0303828	0.0483875	-0.691925
Glucaric acid	Organic acid	0.164469	0.103137	0.00335813	0.017756	1.36078	0.0303828	0.0622124	-0.67325	0.164469	0.117133	0.00335813	0.00802357	1.26044	0.0303828	0.0466593	-0.489661	0.164469	0.114251	0.00335813	0.0126219	1.23752	0.0303828	0.0483875	-0.525605
Alpha-ketoglutaric acid	Organic acid	0.0716987	0.0472765	0.00648221	0.00572328	1.32724	0.0303828	0.0622124	-0.600823	0.0716987	0.0477089	0.00648221	0.00364708	1.20782	0.0303828	0.0466593	-0.587689	0.0716987	0.0188392	0.00648221	0.00241526	1.28242	0.0303828	0.0483875	-1.92821
Ribonic acid	Organic acid	0.428149	0.256726	0.0587029	0.0615524	1.23629	0.0303828	0.0622124	-0.737884	0.428149	0.282377	0.0587029	0.0164887	1.14986	0.0303828	0.0466593	-0.600493	0.428149	0.259988	0.0587029	0.0309442	1.16937	0.0303828	0.0483875	-0.719666
Shikimic acid	Organic acid	0.995817	0.756319	0.117275	0.0284561	1.23111	0.0303828	0.0622124	-0.396885	0.995817	0.801939	0.117275	0.0273664	1.02825	0.0303828	0.0466593	-0.312388	0.995817	0.932878	0.117275	0.131312	0.363919	0.470486	0.518741	-0.0941926
Quinic acid	Organic acid	1.81228	1.40711	0.26907	0.0842907	1.10101	0.0303828	0.0622124	-0.365067	1.81228	1.67063	0.26907	0.0630149	0.498791	0.885234	0.885234	-0.117415	1.81228	1.95127	0.26907	0.243041	0.387956	0.312321	0.362968	0.10661
Pyruvic acid	Organic acid	0.200434	0.211064	0.0200649	0.0110837	0.512297	0.665006	0.752506	0.0745579	0.200434	0.132904	0.0200649	0.00981117	1.19745	0.0303828	0.0466593	-0.592739	0.200434	0.119234	0.0200649	0.0201674	1.19355	0.0303828	0.0483875	-0.749331
Threonic acid	Organic acid	0.0353525	0.0325222	0.00313639	0.00694048	0.420038	0.665006	0.752506	-0.120387	0.0353525	0.0219786	0.00313639	0.00326438	1.19347	0.0303828	0.0466593	-0.68571	0.0353525	0.0318018	0.00313639	0.00863782	0.390758	0.665006	0.672829	-0.152705
Aconitic acid	Organic acid	18.1589	14.6286	1.81672	1.87009	1.07288	0.060602	0.110889	-0.311883	18.1589	19.3381	1.81672	0.857649	0.558392	0.312321	0.36794	0.0907743	18.1589	14.3971	1.81672	2.94562	0.862112	0.193931	0.238258	-0.334894
Citric acid	Organic acid	3.54981	2.86232	0.258726	0.563019	0.971275	0.112351	0.182306	-0.310556	3.54981	3.76265	0.258726	0.182165	0.621943	0.312321	0.36794	0.0840082	3.54981	3.2315	0.258726	0.489793	0.551671	0.470486	0.518741	-0.135536
Gluconic acid	Organic acid	0.224909	0.214788	0.0927115	0.0418807	0.117132	0.885234	0.91723	-0.0664306	0.224909	0.222165	0.0927115	0.0190109	0.0305746	0.470486	0.546782	-0.0177086	0.224909	0.207136	0.0927115	0.0384256	0.185868	0.665006	0.672829	-0.118764
Lactic acid	Organic acid	0.25313	0.24677	0.0780543	0.052657	0.0796648	0.885234	0.91723	-0.0367107	0.25313	0.285251	0.0780543	0.0459763	0.359291	0.665006	0.714881	0.172355	0.25313	0.660232	0.0780543	0.347718	0.885879	0.0303828	0.0483875	1.38309
Succinic acid	Organic acid	0.0235105	0.0209442	0.00358769	0.0105779	0.26673	1	1	-0.166753	0.0235105	0.0299773	0.00358769	0.0019736	1.02094	0.112351	0.146397	0.350564	0.0235105	0.0252835	0.00358769	0.00107002	0.468407	0.312321	0.362968	0.104891
1,3-Di-tert-butylbenzene	Others	0.344375	0.23952	0.0196449	0.0162592	1.38647	0.0303828	0.0622124	-0.523833	0.344375	0.287307	0.0196449	0.0187033	1.11656	0.0303828	0.0466593	-0.261388	0.344375	0.233491	0.0196449	0.034461	1.18962	0.0303828	0.0483875	-0.560615
Gluconic acid lactone	Others	34.3744	43.8507	2.91859	3.75185	1.23264	0.0303828	0.0622124	0.351265	34.3744	28.3343	2.91859	1.70393	1.06574	0.0303828	0.0466593	-0.278782	34.3744	27.2279	2.91859	2.99698	1.05555	0.0303828	0.0483875	-0.33625
Dehydroascorbic acid dimer	Others	0.250595	0.163606	0.0711148	0.00824642	1.01889	0.312321	0.406964	-0.615134	0.250595	0.182709	0.0711148	0.00671673	0.792046	0.312321	0.36794	-0.455814	0.250595	0.0688808	0.0711148	0.0189568	1.1635	0.0303828	0.0483875	-1.86318
Phosphoric acid	Phosphoric acid	102.827	86.5443	8.60159	2.58062	1.19879	0.0303828	0.0622124	-0.248705	102.827	70.3498	8.60159	7.01764	1.19175	0.0303828	0.0466593	-0.547597	102.827	74.4369	8.60159	6.89677	1.17288	0.0303828	0.0483875	-0.466126
Monomethylphosphate	Phosphoric acid	1.46566	0.830683	0.196301	0.0835042	1.33784	0.0303828	0.0622124	-0.819182	1.46566	1.09338	0.196301	0.111572	1.03714	0.0303828	0.0466593	-0.422759	1.46566	1.0124	0.196301	0.273213	0.961053	0.112351	0.148649	-0.533775
Glucose-6-phosphate	Phosphoric acid	1.50139	1.97086	0.243578	0.207247	1.11081	0.0303828	0.0622124	0.392522	1.50139	1.04692	0.243578	0.099237	1.05405	0.0303828	0.0466593	-0.520148	1.50139	1.08905	0.243578	0.142671	0.995244	0.060602	0.0840608	-0.463226
Glycerol-3-phosphate	Phosphoric acid	0.269211	0.223279	0.0468357	0.00910833	0.893991	0.312321	0.406964	-0.269888	0.269211	0.137803	0.0468357	0.0136448	1.17611	0.0303828	0.0466593	-0.966132	0.269211	0.238497	0.0468357	0.0370292	0.502958	0.470486	0.518741	-0.174766
Fructose-6-phosphate	Phosphoric acid	0.741891	0.854416	0.108397	0.0842848	0.804502	0.112351	0.182306	0.20373	0.741891	0.471227	0.108397	0.0388824	1.14574	0.0303828	0.0466593	-0.654785	0.741891	0.47417	0.108397	0.0403823	1.14796	0.0303828	0.0483875	-0.645803
Myo-Inositol-1-phosphate	Phosphoric acid	0.241605	0.231977	0.0326711	0.0130791	0.315372	0.885234	0.91723	-0.0586657	0.241605	0.152027	0.0326711	0.00647588	1.17579	0.0303828	0.0466593	-0.668321	0.241605	0.163414	0.0326711	0.0135023	1.13623	0.0303828	0.0483875	-0.56412
Glycerol	Polyol	2.08684	1.65491	0.176847	0.0491451	1.28326	0.0303828	0.0622124	-0.334564	2.08684	1.53706	0.176847	0.0922994	1.18064	0.0303828	0.0466593	-0.441143	2.08684	1.63584	0.176847	0.11372	1.12788	0.0303828	0.0483875	-0.351288
Ribitol	Polyol	11.0281	7.89622	1.06479	0.570462	1.30806	0.0303828	0.0622124	-0.481948	11.0281	9.42883	1.06479	0.46553	0.965109	0.112351	0.146397	-0.226031	11.0281	7.5933	1.06479	1.34423	1.10805	0.0303828	0.0483875	-0.538384
1-Monooctadecanoylglycerol	Polyol	0.311398	0.201034	0.0123012	0.0234905	1.38783	0.0303828	0.0622124	-0.631319	0.311398	0.228771	0.0123012	0.0152838	1.24058	0.0303828	0.0466593	-0.444856	0.311398	0.176247	0.0123012	0.0208484	1.26862	0.0303828	0.0483875	-0.821164
2,4,6-Tri-tert.-butylbenzenethiol	Polyol	0.116005	0.0759732	0.0129106	0.0062173	1.32493	0.0303828	0.0622124	-0.610623	0.116005	0.0864236	0.0129106	0.0153625	0.993738	0.060602	0.0840608	-0.424689	0.116005	0.0829849	0.0129106	0.0255372	0.890645	0.0303828	0.0483875	-0.483265
Xylitol	Polyol	0.064882	0.0470303	0.0131397	0.00379561	1.05496	0.0303828	0.0622124	-0.464229	0.064882	0.0439144	0.0131397	0.00292421	1.01562	0.0303828	0.0466593	-0.563124	0.064882	0.0419127	0.0131397	0.00557265	1.03353	0.0303828	0.0483875	-0.630431
Galactosylglycerol	Polyol	0.485623	0.48799	0.0571548	0.0327987	0.0424191	0.885234	0.91723	0.00701632	0.485623	0.318466	0.0571548	0.0195665	1.18141	0.0303828	0.0466593	-0.608695	0.485623	0.31531	0.0571548	0.00727906	1.19987	0.0303828	0.0483875	-0.623064
Galactinol	Polyol	0.39322	0.524797	0.214964	0.216809	0.480187	0.470486	0.56197	0.416423	0.39322	1.18754	0.214964	0.117261	1.20869	0.0303828	0.0466593	1.59457	0.39322	2.5451	0.214964	0.998626	1.12281	0.0303828	0.0483875	2.69432
Threitol	Polyol	0.0289436	0.0266012	0.00327659	0.00343424	0.540653	0.312321	0.406964	-0.121748	0.0289436	0.0171865	0.00327659	0.0105776	0.84628	0.0303828	0.0466593	-0.75197	0.0289436	0.020102	0.00327659	0.00232159	1.135	0.0303828	0.0483875	-0.525906
1-Monohexadecanoylglycerol	Polyol	0.09089	0.0814056	0.0154797	0.0271249	0.348166	0.312321	0.406964	-0.158992	0.09089	0.0898572	0.0154797	0.0270772	0.0349186	0.885234	0.885234	-0.0164876	0.09089	0.0949611	0.0154797	0.0266812	0.139154	0.885234	0.885234	0.0632158
Myo-inositol	Polyol	5.25744	4.5559	0.29802	0.339739	1.13574	0.060602	0.110889	-0.206625	5.25744	5.2932	0.29802	0.325974	0.0852113	0.885234	0.885234	0.00977838	5.25744	5.25542	0.29802	0.612956	0.00314331	0.665006	0.672829	-0.000554475
Sucrose	Sugar	64.3239	103.508	7.86034	11.1678	1.33052	0.0303828	0.0622124	0.686312	64.3239	189.303	7.86034	8.84938	1.28336	0.0303828	0.0466593	1.55727	64.3239	260.768	7.86034	28.7229	1.27696	0.0303828	0.0483875	2.01934
Fructose	Sugar	25.4275	31.2466	2.07633	2.76209	1.16997	0.0303828	0.0622124	0.29731	25.4275	20.7186	2.07633	0.927177	1.11203	0.0303828	0.0466593	-0.295462	25.4275	15.5647	2.07633	9.31688	0.837488	0.0303828	0.0483875	-0.708114
Guanosine	Sugar	0.0732006	0.106104	0.0245732	0.00946303	1.03314	0.0303828	0.0622124	0.535547	0.0732006	0.0955852	0.0245732	0.00389717	0.764875	0.0303828	0.0466593	0.384931	0.0732006	0.103596	0.0245732	0.024567	0.754868	0.060602	0.0840608	0.501042
Arabinose	Sugar	0.817592	0.65524	0.135184	0.0355195	0.995505	0.193931	0.292597	-0.319357	0.817592	0.414257	0.135184	0.0107634	1.19464	0.0303828	0.0466593	-0.980856	0.817592	0.219682	0.135184	0.0208695	1.25062	0.0303828	0.0483875	-1.89596
Maltose	Sugar	0.465016	0.357475	0.0867597	0.0623305	0.918604	0.112351	0.182306	-0.379441	0.465016	0.265377	0.0867597	0.0091746	1.13908	0.0303828	0.0466593	-0.809236	0.465016	0.25037	0.0867597	0.0791003	1.07904	0.0303828	0.0483875	-0.893219
Xylose	Sugar	0.210858	0.125427	0.0793915	0.00961212	0.950935	0.0303828	0.0622124	-0.74943	0.210858	0.1548	0.0793915	0.0310321	0.611202	0.193931	0.248926	-0.445869	0.210858	0.0686177	0.0793915	0.0114648	1.06866	0.0303828	0.0483875	-1.61962
Galactose	Sugar	341.195	311.576	25.9859	7.03979	0.966747	0.193931	0.292597	-0.131014	341.195	339.655	25.9859	12.6668	0.0561692	0.885234	0.885234	-0.00652961	341.195	248.495	25.9859	12.8859	1.21278	0.0303828	0.0483875	-0.457382
Glucose	Sugar	101.786	100.884	9.40489	1.75121	0.111023	0.665006	0.752506	-0.0128394	101.786	104.13	9.40489	5.0625	0.227926	0.885234	0.885234	0.0328544	101.786	72.2407	9.40489	6.84946	1.16983	0.0303828	0.0483875	-0.49465
Trehalose	Sugar	0.899489	0.977598	0.129944	0.103528	0.518434	0.312321	0.406964	0.120136	0.899489	0.789187	0.129944	0.201147	0.454793	0.312321	0.36794	-0.188739	0.899489	0.623493	0.129944	0.164346	0.951198	0.060602	0.0840608	-0.528733
Isomaltose	Sugar	0.476996	0.406934	0.077451	0.0479342	0.769413	0.312321	0.406964	-0.229181	0.476996	0.389094	0.077451	0.183204	0.438513	0.665006	0.714881	-0.293857	0.476996	0.441558	0.077451	0.0999795	0.289664	0.665006	0.672829	-0.111374

## Sheet: Table S2
Table S2. KEGG enrichment of DEMs under drought, heat and combined stress compared with the control (significantly enriched)
KEGG pathway	Number	FDR.D_vs_CK	FDR.H_vs_CK	FDR.DH_vs_CK
Alanine, aspartate and glutamate metabolism	ko00250		0.00952533
Amino sugar and nucleotide sugar metabolism	ko00520			0.00104867
Aminoacyl-tRNA biosynthesis	ko00970		0.00965843
Aminobenzoate degradation	ko00627	0.00117872	0.000985468	0.000350804
Arginine and proline metabolism	ko00330		0.003678
Ascorbate and aldarate metabolism	ko00053	0.0122323
Atrazine degradation	ko00791			0.00462873
Benzoate degradation	ko00362	0.0349429	3.90617e-05	6.65015e-05
Betalain biosynthesis	ko00965		0.000632405	0.0271794
Biosynthesis of alkaloids derived from histidine and purine	ko01065		0.0453578
Biosynthesis of alkaloids derived from ornithine, lysine and nicotinic acid	ko01064		0.0151512	0.0063219
Biosynthesis of alkaloids derived from shikimate pathway	ko01063	0.0459565	0.0121468	0.00797361
Biosynthesis of phenylpropanoids	ko01061	0.0303774	0.00191337	0.0117553
Biosynthesis of plant hormones	ko01070	0.0242645	0.00259185	0.00389437
Biosynthesis of plant secondary metabolites	ko01060		0.00719145
Biosynthesis of secondary metabolites	ko01110	0.00761444	0.00214628	1.96572e-05
Biosynthesis of siderophore group nonribosomal peptides	ko01053	0.000180279	4.56521e-05	4.78087e-06
Biosynthesis of terpenoids and steroids	ko01062		0.0418629	0.0274098
Biosynthesis of unsaturated fatty acids	ko01040	0.000132958	3.72364e-05	1.35681e-05
Biotin metabolism	ko00780	0.00219237	9.64904e-05
Butanoate metabolism	ko00650	0.00511227		0.00300989
C5-Branched dibasic acid metabolism	ko00660	0.00188827	9.53508e-05	2.79742e-05
Carbohydrate digestion and absorption	ko04973		0.00217921	0.0175328
Carbon fixation in photosynthetic organisms	ko00710	0.042273	0.0166991	0.00365838
Chlorocyclohexane and chlorobenzene degradation	ko00361		0.0205905
Cutin, suberine and wax biosynthesis	ko00073	0.000237673	0.00016768	6.81201e-05
Cyanoamino acid metabolism	ko00460		0.0159076	0.00476235
Cysteine and methionine metabolism	ko00270		0.0150618	0.00426267
D-Alanine metabolism	ko00473	0.0205242	0.0207531	0.00162848
Degradation of aromatic compounds	ko01220	0.000198301	6.79057e-05	4.33481e-05
D-Glutamine and D-glutamate metabolism	ko00471		0.000662447	0.00312482
Fatty acid biosynthesis	ko00061	0.00013317	3.73873e-05	1.30296e-05
Fatty acid elongation	ko00062	0.000237673	0.00016768	6.81201e-05
Fatty acid metabolism	ko00071	0.000237673	0.00016768	6.81201e-05
Galactose metabolism	ko00052		0.00217281	0.0160844
Glucosinolate biosynthesis	ko00966		0.00840783	0.00370995
Glycerolipid metabolism	ko00561	0.00482968	0.000471688	0.00241744
Glycerophospholipid metabolism	ko00564			0.0459904
Glycolysis / Gluconeogenesis	ko00010			0.00219076
Glyoxylate and dicarboxylate metabolism	ko00630		0.0260179	0.0278684
Indole alkaloid biosynthesis	ko00901			0.00240664
Isoquinoline alkaloid biosynthesis	ko00950		0.000632405	0.0271794
Lysine biosynthesis	ko00300			0.0429259
Lysine degradation	ko00310	0.0336185
Melanogenesis	ko04916		0.000632405	0.0271794
Metabolic pathways	ko01100	0.00977441	0.00232691	0.00414518
Mineral absorption	ko04978	0.00168549	4.32598e-06	2.08641e-06
Naphthalene degradation	ko00626	0.000180279	4.56521e-05	4.78087e-06
Nicotinate and nicotinamide metabolism	ko00760		0.0387106	0.0216716
Nitrogen metabolism	ko00910		0.0100973	0.00545271
Novobiocin biosynthesis	ko00401		0.00186593
Oxidative phosphorylation	ko00190	0.00870267	0.00127912	0.00229772
Pantothenate and CoA biosynthesis	ko00770		0.0419904	0.0217242
Pentose and glucuronate interconversions	ko00040	0.00205626	0.0133439	0.00498629
Pentose phosphate pathway	ko00030			0.00284547
Peptidoglycan biosynthesis	ko00550	0.00886413	0.00129363	0.00232894
Phenylalanine metabolism	ko00360		0.000360476	0.00136472
Phenylalanine, tyrosine and tryptophan biosynthesis	ko00400		0.000258624	0.0101574
Phenylpropanoid biosynthesis	ko00940		0.00162399	0.0100211
Phosphatidylinositol signaling system	ko04070	0.023574
Phosphotransferase system (PTS)	ko02060	0.00865224	3.17923e-05	1.82802e-05
Photosynthesis	ko00195	0.00886413	0.00129363	0.00232894
Plant hormone signal transduction	ko04075	0.000180279	4.56521e-05	4.78087e-06
Polycyclic aromatic hydrocarbon degradation	ko00624	0.000180279	4.56521e-05	4.78087e-06
Propanoate metabolism	ko00640			0.0421839
Protein digestion and absorption	ko04974		0.00998118
Purine metabolism	ko00230		0.0231892	0.0394182
Puromycin biosynthesis	ko00231		0.000632405	0.0271794
Pyrimidine metabolism	ko00240		0.00253995	0.0236492
Pyruvate metabolism	ko00620		0.0180377
Retrograde endocannabinoid signaling	ko04723	0.0359055		0.0157842
Riboflavin metabolism	ko00740	0.0016944	0.0318717	0.0102739
Selenocompound metabolism	ko00450	0.0204995	0.0209647	0.001602
Starch and sucrose metabolism	ko00500	0.0091658	6.5285e-05	2.06175e-05
Streptomycin biosynthesis	ko00521			0.00224775
Sulfur metabolism	ko00920	0.0206879	0.000404886	0.000159061
Terpenoid backbone biosynthesis	ko00900		0.000578862	0.0018422
Toluene degradation	ko00623	0.000500268	0.000124456	0.000180062
Tropane, piperidine and pyridine alkaloid biosynthesis	ko00960		0.0154813	0.00161504
Tyrosine metabolism	ko00350		0.000183954	0.00240182
Ubiquinone and other terpenoid-quinone biosynthesis	ko00130		0.000632405	0.0271794
Valine, leucine and isoleucine biosynthesis	ko00290		0.0217176	0.00952789
Valine, leucine and isoleucine degradation	ko00280		0.0166562	0.00523134
Vitamin B6 metabolism	ko00750		0.00134621	0.0296611
Xylene degradation	ko00622		0.000578862	0.0018422

## Sheet: Table S3
Table S3. Quality assessment of sample sequencing output data under control, drought, heat and combined stress reatments
Sample name	Raw reads	Clean reads	Clean bases	Q20 (%)	Q30 (%)	GC content(%)
CK1	52214474	50249926	7.54G	95.83	89.58	55.59
CK2	50531838	49667640	7.45G	95.33	88.67	56.12
Drought1	44367432	43553800	6.53G	95.3	88.61	56.02
Drought2	42440798	40817454	6.12G	95.8	89.48	55.94
Heat1	43796568	42105524	6.32G	95.62	89.13	56.25
Heat2	44636258	42895246	6.43G	95.43	88.72	55.79
DH1	42868366	40758952	6.11G	95.52	88.77	54.83
DH2	46081126	43880416	6.58G	95.42	88.57	55.54

## Sheet: Table S4
Table S4. FPKM of active genes in each sample
geneID	CK1	CK2	Drought1	Drought2	Heat1	Heat2	DH1	DH2
GRMZM2G032648	2.7173	3.59642	2.1442	1.89839	3.70636	3.31608	2.28482	1.60865
GRMZM2G090715	7.11929	6.00784	8.32989	6.56451	11.825	11.3563	7.12046	11.4458
GRMZM2G480356	0.36484	0.233803	0.267172	2.63577	0.501072	0.291094	1.85051	2.71074
GRMZM5G807064	3.69093	2.97351	5.45624	8.08786	2.26474	1.62799	7.83333	8.59547
GRMZM5G895899	2.18569	1.40623	1.048	2.74646	2.78837	3.62343	4.02023	3.56432
GRMZM2G028302	1.84347	0.773514	0.574542	0.798231	0.0464168	1.84264	1.31863	1.28207
GRMZM2G122274	1.27923	1.31506	1.13473	0.912324	0.805244	0.935601	1.56862	2.7917
GRMZM2G136237	24.2798	23.6074	25.0498	26.3294	18.4387	21.0099	23.8979	24.5758
GRMZM2G055802	48.835	43.0448	39.1128	47.4056	31.7456	39.6466	82.2222	92.7109
GRMZM2G354151	1.74539	2.00179	2.78962	0.326015	3.66228	2.35451	0.475611	0.502289
GRMZM2G125314	1401.55	560.663	1555.67	1014	1926.15	775.271	1213.01	1429.68
GRMZM2G092018	3.58537	3.61059	4.57552	4.04629	6.55546	7.98784	5.01651	5.13254
GRMZM2G025992	123.109	136.485	127.671	126.94	133.618	157.844	129.749	116.837
GRMZM2G137176	7.88797	7.76209	6.09288	8.05856	6.92149	5.60578	8.43579	7.17279
GRMZM2G094705	4.87093	4.1533	5.56436	5.52053	3.78142	5.24234	6.53965	5.32054
GRMZM2G116427	13.3512	16.3342	15.5757	11.7815	18.8923	27.4168	15.8756	15.6653
Novel01651	13.409	12.7426	11.8084	14.6622	12.7823	12.4131	14.0881	10.254
GRMZM2G042181	0.0617521	0.186559	0.0710618	0.0377491	0.410484	1.44526	0	0
GRMZM2G159028	35.9651	37.4593	39.096	36.1273	29.9458	31.3616	37.6684	34.197
GRMZM2G148194	87.7548	47.3625	76.3242	46.8089	49.3387	43.7874	31.2303	25.9361
GRMZM2G456512	3.01506	4.00787	2.75586	1.57981	3.12342	2.96373	2.83097	1.90393
GRMZM2G170307	17.9424	11.6206	13.36	13.893	12.7134	11.2392	14.9696	11.3799
GRMZM2G017882	0.240469	0.686122	0.737926	0.783996	0.823453	0.844198	1.9658	0.922698
GRMZM2G126858	5.53277	4.31017	5.18275	4.79523	8.21892	7.38197	9.58234	9.16708
GRMZM2G029690	1.40936	1.41927	0.648733	1.14872	0.681338	0.989545	0.691278	0.378546
GRMZM2G016671	21.3573	16.5073	19.1503	15.9108	22.4419	21.3842	21.2681	20.2003
GRMZM2G101480	141.15	127.866	150.156	142.034	226.778	228.676	154.336	157.621
GRMZM2G139462	7.46818	3.32494	6.01585	9.99562	4.98806	5.56557	7.32616	9.18498
GRMZM2G085932	49.7977	65.6162	53.9039	46.7571	28.4148	30.3421	33.8814	30.6205
GRMZM2G147500	17.3567	21.1298	16.6883	9.10939	18.2516	21.547	13.7221	10.417
GRMZM2G169688	27.6798	25.4953	27.6109	28.9864	28.7353	31.2735	34.1266	31.0527
GRMZM2G156904	4.96094	7.12473	4.41138	2.75693	5.82544	4.98071	4.90807	4.54256
GRMZM2G337659	5.21818	2.93371	4.6418	5.38822	3.74015	3.43405	6.11081	6.5841
GRMZM2G034843	21.6564	11.6161	18.935	92.359	15.923	11.7118	55.9542	65.4797
Novel00043	0.0835975	0.0673483	0.134681	1.06295	0.0808285	0.156522	0.881583	1.52045
GRMZM2G157247	12.4425	10.6023	13.5207	13.1543	16.8728	14.2513	11.4127	11.6634
GRMZM6G040576	27.8078	17.538	48.0001	74.7838	28.6761	29.4867	79.3116	82.265
GRMZM2G136750	2.42228	2.01243	7.1777	4.88644	5.48916	5.45654	8.68803	20.4246
GRMZM2G066321	5.52564	3.88051	2.67734	4.97786	3.69062	27.5662	0.802386	0.627699
GRMZM2G027683	2.69581	8.72017	2.91422	3.04621	7.10868	6.26152	5.70981	4.93692
AC233885.1_FG002	8.78108	6.2949	3.13994	5.09494	8.33432	6.50213	6.08339	4.34019
GRMZM5G872618	7.90605	6.26768	4.64576	5.14146	6.09907	2.95268	3.50656	3.29178
GRMZM2G010136	6.71006	5.937	6.96288	8.25115	7.78161	8.71454	10.6537	10.5369
GRMZM2G103740	18.8641	19.3036	17.675	18.4432	11.7494	12.9097	14.3125	13.7516
GRMZM2G355572	252.683	205.336	413.197	331.279	294.987	190.503	286.728	300.239
GRMZM2G039906	30.3408	26.4631	27.1343	22.4374	51.2621	48.6033	42.0818	34.1411
GRMZM2G128233	4.4131	6.02522	5.56672	2.95713	4.30795	3.82353	1.92523	1.75847
GRMZM2G024231	16.8677	18.3385	17.8414	18.3653	16.7096	17.5537	18.96	17.7745
GRMZM2G132794	5.72646	8.46923	4.79035	3.61685	5.69512	4.03058	2.92797	2.23782
GRMZM2G134104	11.3854	11.0188	13.0679	11.7867	12.6524	13.3925	15.5567	14.1273
GRMZM2G008033	5.09187	1.01586	6.85452	6.28405	2.84478	2.13608	9.89582	7.57552
GRMZM2G360698	5.76511	6.28514	5.81978	5.94712	5.86344	4.44237	6.86421	5.73273
GRMZM2G322953	17.8552	13.4323	24.6077	13.2877	23.5415	16.4346	12.505	11.6578
GRMZM2G176707	46.2912	52.7996	56.8281	84.4074	29.8421	33.9598	81.0018	92.7687
GRMZM5G858880	8.7713	6.31818	6.88743	5.55115	6.43541	7.84913	8.04773	6.7233
GRMZM2G042639	8.47823	6.67652	38.6094	41.3637	12.0436	28.7294	28.0354	25.7169
GRMZM2G021299	4.87627	3.91643	5.50606	8.0447	5.70581	5.42676	8.2394	10.5894
GRMZM5G851485	9.65083	14.5421	12.5454	6.77357	16.9775	15.5181	10.2124	7.73535
GRMZM2G431783	9.33963	5.64319	10.882	2.42646	2.53976	2.18586	2.14735	1.88143
GRMZM2G056686	3.59557	1.31018	2.72213	9.05218	1.31511	1.38407	11.4576	11.0553
GRMZM2G159768	1.59336	0.510543	0.666753	0.0885474	0.087533	0.0847527	1.68739	2.00089
Novel00161	0.347127	1.04871	0.159784	0.424399	0.671259	0.812422	0.340526	0.55942
GRMZM2G159643	191.808	167.332	187.85	214.007	220.753	249.559	180.626	207.526
Novel01924	0.404315	0.814317	0.393689	0.304195	1.27802	0.655106	0.457645	0.537018
GRMZM2G478430	5.33819	5.20774	2.94351	1.97154	2.41939	1.88705	1.70465	1.40821
GRMZM2G082335	1.45949	8.22142	1.83697	2.50927	1.15758	1.17418	0.727051	0.630017
GRMZM2G139852	15.0887	12.8761	15.1084	13.4762	7.63785	7.9112	9.43129	7.89495
GRMZM2G305254	8.14592	9.76928	7.56311	6.6772	6.95872	8.27588	8.14992	7.09664
GRMZM5G854264	0.0503019	0.0506556	0.115771	0	0.729535	2.47227	0.0616816	0.289518
GRMZM2G099630	18.0307	18.6306	20.4321	22.3414	16.7403	17.3271	26.3211	26.4992
GRMZM2G036826	30.9428	35.5303	43.2901	57.4603	34.291	40.5844	80.1018	115.31
GRMZM2G131281	40.2908	57.6423	28.6859	13.3298	22.8203	31.3744	11.4247	14.7183
AC209898.2_FG004	13.2195	12.4373	9.94866	7.88538	16.2535	9.90269	8.3014	8.89869
GRMZM5G841619	16.9194	17.3028	16.9662	12.1087	16.1867	17.692	19.321	24.313
GRMZM2G120449	0.12911	0	0	0	1.0923	0.604344	0.712435	0.0743108
GRMZM2G466292	3.00818	2.29247	3.76575	3.00685	6.21503	5.37543	3.09054	4.28168
GRMZM2G136765	3.06821	2.48564	3.11655	5.11337	3.37677	3.77097	5.63298	7.91221
GRMZM2G394638	4.76412	5.71632	4.54918	3.46999	2.08264	2.7282	1.49155	0.93346
GRMZM2G057820	4.68223	3.92624	4.02537	3.58617	3.28086	3.28325	4.24468	3.18775
GRMZM2G098078	5.33076	5.47351	7.06662	6.00623	10.6747	11.4365	7.20963	10.7386
GRMZM2G099101	2.39753	4.60746	2.1612	2.07628	1.81103	1.44956	1.20047	0.850953
GRMZM2G073510	9.66439	8.05907	8.07763	7.66984	9.75411	10.6348	11.9755	11.5152
GRMZM2G434541	42.5088	45.2821	67.4852	219.201	104.039	120.67	166.42	207.233
GRMZM2G167892	57.0061	44.1538	39.597	34.0456	24.8236	23.7861	16.573	15.7621
Novel01778	0.491233	0.26637	0.652258	0.138596	0.913388	0.619063	1.01938	1.17443
GRMZM2G167872	118.308	80.2614	95.4569	77.4511	138.657	130.371	64.7476	66.4705
GRMZM2G149238	13.3735	11.4149	13.6162	15.1956	12.9185	13.2063	16.2771	12.9909
GRMZM2G105321	0.576241	0.322385	0.515756	1.17419	0.464295	0.97402	1.64874	2.35848
GRMZM2G440313	6.12453	3.70406	4.63202	3.22424	5.72456	4.08091	3.95715	3.91449
GRMZM2G156803	3.31282	1.48272	3.43103	8.28053	5.20502	4.60895	9.97514	11.1014
GRMZM2G012841	52.8628	48.3994	47.5608	31.9985	49.8943	54.9748	39.0201	35.2213
GRMZM2G392794	0.873779	0.938585	1.07254	0.569751	1.00911	0.749835	0.761922	0.581143
GRMZM2G040158	18.9717	14.6237	18.1259	18.9711	16.7723	19.323	20.9301	21.5017
GRMZM5G827174	1.75707	3.38499	2.78387	1.9614	2.92378	2.80112	1.87354	1.02596
GRMZM2G359237	1.96049	1.53107	1.93375	1.66315	3.19148	1.35778	2.60025	3.40816
GRMZM2G010333	17.5994	9.60988	12.1516	24.9597	24.6738	24.8054	16.3055	12.6956
GRMZM2G028945	28.9251	35.4766	31.3421	24.1905	26.2099	27.9187	32.6949	27.8105
GRMZM2G024391	4.8931	2.33129	3.33003	3.34495	2.35279	2.27806	4.58069	6.0565
GRMZM2G051050	9.22067	10.1039	10.0532	8.25428	12.0507	11.9788	11.6708	12.539
GRMZM2G057150	57.7348	70.6845	59.7134	63.8744	47.1608	51.3966	61.3855	54.5676
GRMZM2G017537	22.6579	26.6378	23.4461	20.6151	25.6859	21.4582	22.7439	20.3803
GRMZM2G147243	300.434	200.003	279.227	213.779	225.052	180.764	172.385	137.379
GRMZM2G117441	14.8246	10.8808	10.4302	8.51446	11.5423	8.68889	6.68735	5.54092
GRMZM2G337330	5.23638	4.33684	11.8827	18.6077	10.4689	14.7178	20.1631	22.3645
GRMZM2G038490	6.65314	14.7761	5.75247	2.98985	7.2586	6.56512	6.65891	5.3403
GRMZM5G808017	11.4489	17.6901	15.6892	11.2193	10.5626	11.7612	11.1454	12.2736
GRMZM2G006277	1.31584	3.34428	2.37948	1.45553	3.3321	2.85964	2.61237	2.52449
GRMZM2G101409	0.483333	0.730098	0.5562	0.945478	1.57722	1.80992	2.13364	2.6706
GRMZM2G041141	45.183	43.9386	82.3087	62.4476	52.6991	56.1409	83.7641	75.1596
GRMZM2G442000	6.68503	13.6702	2.74745	1.62629	9.11004	8.222	0.75282	0.903017
GRMZM2G406043	9.24699	8.22774	11.0784	8.59519	16.228	18.4548	12.5039	13.342
GRMZM5G811176	10.6196	22.7684	9.32967	7.11998	8.4185	4.27599	3.2205	2.36601
GRMZM2G161222	16.8289	21.6821	18.3102	14.8617	19.9235	19.1229	15.6089	15.9069
GRMZM2G092669	17.3349	27.19	13.7508	9.87666	17.7545	17.8939	5.39521	4.26214
GRMZM5G885644	16.9928	17.7583	19.2706	18.905	25.5674	29.4522	29.2686	26.8321
GRMZM2G421513	13.5808	20.5635	12.8615	7.74583	7.83379	7.12873	5.29872	4.35707
GRMZM5G866581	18.848	22.492	15.8334	11.4066	23.6909	19.63	17.1029	14.862
GRMZM2G039525	2.78031	5.93571	3.80736	3.0253	4.9732	3.64397	3.51157	2.17632
GRMZM2G030169	8.06327	22.3013	12.2847	15.5856	18.3924	22.4596	11.9415	13.6286
GRMZM2G323622	11.025	15.2089	9.97152	9.20921	16.1996	17.3861	15.3016	12.1913
GRMZM2G017349	5.54801	5.55852	5.24435	6.33311	4.89213	4.60425	4.47757	3.77972
GRMZM5G894518	1.37434	1.69917	1.17441	1.31427	1.84192	1.78342	1.61851	1.47238
GRMZM2G014356	6.32358	12.3141	7.18924	3.63274	11.2798	11.0553	3.36325	2.76259
GRMZM5G892094	2.79831	4.91135	4.32424	2.05273	1.06292	3.2746	1.66666	0.92034
GRMZM2G004023	9.94176	8.03754	7.86875	8.41706	9.6745	9.36722	7.3832	7.97868
GRMZM2G086730	1.13433	1.23462	1.42401	0.72844	1.731	1.4883	0.857051	0.870504
GRMZM5G808899	12.1055	18.7467	12.727	7.48001	15.4838	16.6748	12.7601	9.63102
GRMZM2G100898	9.71817	9.78651	9.52571	8.78291	8.28564	8.68389	9.43498	6.80022
GRMZM2G034313	9.88102	9.63752	9.52276	8.8823	13.0534	10.6839	8.05113	8.12447
GRMZM2G109843	5.74632	5.48429	7.1656	8.37181	5.42047	4.99058	7.07085	5.23184
GRMZM2G126197	4.26651	5.0126	6.05533	4.69462	7.17611	5.49198	5.75489	5.44333
GRMZM2G309163	0.925029	1.4795	1.53411	0.765049	2.56479	3.15192	1.568	2.44282
GRMZM2G097502	10.5796	8.45581	10.2823	10.2659	11.1156	11.6481	11.26	11.7596
GRMZM2G043484	7.43009	5.38789	5.94875	8.71552	8.36066	8.73002	11.8831	10.7736
GRMZM2G034360	29.0476	38.5399	25.4988	32.9352	35.9904	58.7697	28.3779	26.4779
AC208436.3_FG007	0.817678	1.22737	1.04747	0.829935	1.80867	1.84149	1.75938	1.45627
AC197246.3_FG003	131.689	170.824	159.065	108.477	83.3889	75.2756	92.1928	76.7356
GRMZM2G037993	0.296148	0.34532	0.412541	0.590747	3.93715	9.30225	1.01298	2.18895
GRMZM2G001645	29.6931	90.4862	36.2302	92.4398	54.3957	63.3641	120.604	214.65
GRMZM2G122073	6.82005	3.82763	5.49066	2.86729	7.62366	1.79806	1.35526	0.775761
GRMZM2G141911	10.6772	19.9582	22.7238	9.56312	6.72769	2.16197	3.94251	1.71242
GRMZM2G033867	28.6305	23.7156	29.7814	26.5617	22.5596	20.9562	21.3055	14.5399
GRMZM2G133653	34.5013	34.5878	36.4922	33.0098	31.77	36.0932	39.4936	32.0076
GRMZM2G168375	5.89717	9.8668	6.5388	22.0427	6.86744	8.30266	52.4644	49.9934
GRMZM2G701511	1.18315	0.964524	0.90768	0.551056	1.15758	0.923021	1.45081	1.03768
GRMZM2G097989	39.694	85.109	50.4499	33.0446	59.3638	19.5417	31.7559	24.7773
GRMZM2G177845	3.07623	3.40509	2.92562	2.26904	2.82685	2.67756	2.46282	2.31197
GRMZM2G356423	4.07635	5.10426	5.61673	4.32799	7.09827	5.20953	4.96565	5.89633
GRMZM2G138441	2.80495	3.44473	2.36182	2.42563	3.39005	2.56185	3.27173	2.36256
GRMZM2G361220	45.2892	55.426	49.3422	45.5441	50.893	56.2283	49.1501	43.4847
GRMZM2G103785	0.741529	0.746744	0.853321	0.789615	1.27204	0.615818	1.70124	1.98253
GRMZM2G130728	19.2385	9.52763	20.0541	14.5205	19.2894	20.7295	15.1983	15.8563
GRMZM2G112428	7.28429	6.04307	9.34045	10.4749	10.9418	9.78246	10.6336	7.38687
GRMZM2G035314	6.22667	5.13038	8.94195	14.6592	5.22434	5.60037	11.4845	17.3564
GRMZM2G498656	14.7158	9.61255	11.2591	14.5878	9.03696	9.12226	10.9245	8.88191
GRMZM5G828987	5.79219	18.5707	1.50969	4.14603	10.022	19.2625	2.09434	0.655354
GRMZM2G422955	0.13409	0.0450111	0.205741	0.874342	0.0540203	0.313827	1.9183	5.04224
GRMZM2G105192	50.9212	63.7123	39.055	34.8688	63.3351	87.7265	33.3526	33.9163
GRMZM2G315769	4.71846	4.99532	6.12594	9.4533	7.96253	10.0264	13.5274	14.0789
Novel01032	0	0.119499	0.0682769	0.362697	0	0	1.45509	2.32214
GRMZM2G127336	0.351987	0.0295386	0.270035	0.573787	1.77254	1.02975	0.359681	0.776595
GRMZM2G450659	7.0654	5.74375	5.40524	4.43973	9.8034	8.6606	8.20398	6.74732
GRMZM2G124815	6.02142	7.46081	18.0023	10.0322	12.7712	19.8955	19.5087	23.2745
AC204710.4_FG003	5.06456	3.06011	2.20172	2.47678	3.53658	3.29255	2.48413	0.777324
GRMZM2G056594	2.30967	2.6856	3.04149	3.11493	3.30947	2.92571	4.43807	3.97437
GRMZM2G081541	13.5169	12.8914	13.4503	18.7374	14.5347	14.515	20.6211	18.3741
GRMZM2G099696	33.2956	48.5282	40.1815	37.4701	35.5609	39.3501	41.1933	38.5178
GRMZM2G003765	15.3384	14.8044	12.1951	14.6613	10.7376	9.4641	13.3857	9.90593
Novel00329	4.07284	4.29078	2.30737	1.53214	2.95345	3.9595	1.45985	1.73108
GRMZM2G153150	6.15463	4.64325	5.25858	6.0147	7.48822	6.98541	7.82463	8.5538
AC191421.3_FG001	2.45394	1.75043	0.941298	0.500032	1.97722	3.23057	0.501515	0.706196
GRMZM2G135688	4.43108	2.80251	3.63778	3.69972	4.83291	2.75073	3.37938	2.83027
GRMZM2G162748	6.99244	0.704162	2.27199	3.31901	1.93877	3.41744	2.42099	2.178
Novel00469	2.61318	2.47207	3.03751	2.38809	2.74355	2.50197	2.52464	1.48885
GRMZM2G018943	14.4261	16.0369	17.6358	17.0876	13.903	17.0788	20.0789	18.8922
GRMZM2G049398	16.4211	21.1329	17.3553	14.375	13.1311	13.5267	15.6952	11.2502
GRMZM2G042704	16.6387	9.28212	10.7588	8.26615	15.0342	18.2036	14.5734	13.3464
GRMZM2G447195	9.07845	9.46029	10.7196	8.30037	12.8804	10.5775	10.3578	8.67837
GRMZM2G114162	10.0889	10.7592	11.1255	10.8262	13.711	14.4986	12.22	13.3765
Novel01870	5.1541	4.89496	5.78646	6.19895	8.53353	7.84568	7.70744	6.80123
GRMZM2G542044	1.41077	2.74667	1.62346	0.804911	2.95542	3.30179	1.96058	2.05703
GRMZM5G836610	19.2014	8.54293	11.1793	3.17841	3.74835	5.39057	0.894832	1.62754
GRMZM2G124179	4.50161	10.224	4.37199	2.65425	3.39556	2.57787	0.939574	1.35979
GRMZM2G163189	2.10559	4.7709	2.29052	1.24693	4.21484	3.84997	2.44073	1.70423
GRMZM2G448282	2.04983	1.39217	2.00229	1.60276	2.93833	2.90079	2.71816	2.49679
GRMZM2G169152	7.40274	5.61268	7.03867	7.96732	4.90526	5.8532	7.00961	7.66601
GRMZM2G146118	13.4417	10.4019	13.0804	13.9156	16.0059	15.6939	14.724	15.1921
GRMZM2G382711	11.8825	11.9948	13.6083	9.44118	11.0894	5.23522	5.34607	7.01951
GRMZM2G475956	0.994578	1.06417	0.608026	1.17797	0.976659	0.727414	0.228671	1.35954
GRMZM2G076584	9.08913	11.3727	19.4938	42.8145	11.2844	12.6939	85.5793	91.8265
GRMZM2G340342	2.1206	1.59624	1.99661	1.33561	2.04518	1.65436	2.36394	1.87395
GRMZM2G003489	0.168455	0.305352	0	0.57667	12.4193	8.79189	1.52858	1.59008
GRMZM2G130558	56.995	61.3421	76.1008	73.6228	68.8559	56.7106	66.6475	79.0875
GRMZM2G157252	8.20369	14.6163	6.34743	3.22898	4.66087	3.96582	2.06351	0.968557
GRMZM2G348697	4.08307	4.12133	5.04748	4.33178	5.10653	4.55632	6.14521	6.32497
GRMZM2G006721	8.86457	11.6881	9.31261	10.0567	6.94941	5.98105	9.00936	9.07039
GRMZM2G080689	6.20911	5.58759	3.07851	6.98558	3.07357	6.57027	4.37388	3.00344
GRMZM2G149662	22.5246	20.5304	19.2017	18.6842	22.1333	22.5877	20.1871	16.7471
GRMZM2G126832	18.5487	12.1238	16.1497	14.933	18.315	17.4465	16.3077	16.7591
GRMZM2G124441	64.5146	58.7151	79.5813	102.011	47.3995	46.8118	82.8367	87.9206
GRMZM2G528319	18.5388	11.9416	24.601	14.702	21.1948	22.4761	15.9744	15.1882
GRMZM2G006112	0.0570251	0.0287131	0	0	0.551362	1.76838	0.139852	0.0656428
GRMZM2G038623	4.3951	4.42601	3.77875	3.98377	4.94557	4.43378	4.83188	4.12885
GRMZM2G153152	2.24413	2.01427	2.07719	2.08758	4.30422	4.79549	4.24737	3.03253
GRMZM6G816863	0	1.53558	0.584913	0.207143	0	0.198266	0.207758	0.195032
GRMZM2G179031	3.2701	4.22425	3.11429	1.62679	4.55188	2.58632	1.68692	1.89512
GRMZM2G171871	4.04994	2.96885	3.9066	2.73058	3.887	4.9832	4.41841	4.14778
GRMZM2G044968	3.46785	4.39764	3.36989	2.66951	3.97391	3.96793	4.06339	3.40052
Novel00040	1.27763	1.02929	0.686114	0	1.13237	0.797383	0.94	0.68633
GRMZM2G123328	5.85376	6.26975	6.69733	10.3422	6.99305	6.45416	7.21954	11.6851
GRMZM2G018992	17.1073	20.7995	22.6979	22.5813	15.3174	8.95926	9.5738	6.89615
GRMZM2G075562	12.4799	8.3295	12.5793	9.13248	10.9215	11.6832	17.6042	20.7833
GRMZM2G378770	14.5782	17.0631	16.6289	12.7421	14.2963	11.7471	15.6809	11.8499
Novel00667	0	0	0.11124	1.12276	0	0	0.651944	1.22402
GRMZM2G116803	2.5536	1.27329	1.51208	1.30337	3.20612	2.20491	2.00646	1.76941
GRMZM2G173479	1.10026	0.802341	1.04783	1.48433	2.79709	2.84144	1.16307	0.960815
GRMZM2G043500	4.73168	3.37979	4.74856	5.24682	3.32482	4.24936	6.54425	5.7634
GRMZM2G160069	0.437445	0.985929	0.407509	0.713095	0.780454	0.585031	1.04727	0.863233
Novel02128	11.5648	12.3799	16.1677	19.9181	22.0382	20.9229	24.1238	24.0226
GRMZM2G022958	479.766	127.228	559.224	148.42	209.264	65.1714	79.8779	82.7647
GRMZM2G384706	2.87337	2.00049	2.04108	1.95166	2.22941	1.70197	3.13191	2.3684
GRMZM2G047372	12.1962	19.139	14.2828	18.0724	9.58378	12.3053	20.187	22.7208
GRMZM2G150024	22.65	18.4665	22.0633	16.8384	20.754	26.0732	20.2231	17.7769
GRMZM2G342744	6.30101	1.53163	5.00065	7.17234	9.71616	10.6788	12.5222	9.25411
GRMZM2G400005	1.04561	1.01246	1.06441	1.18002	0.923484	0.894152	0.542449	0.509224
GRMZM5G806347	6.55833	4.68401	9.09929	5.74356	12.0863	10.1784	7.35759	10.7084
GRMZM2G180975	1.82581	2.6744	0.955031	1.67418	1.30394	1.89378	1.2212	0.525432
GRMZM2G111319	4.89656	6.88443	3.4242	3.59192	4.32466	4.73826	4.38776	2.9917
GRMZM2G012284	80.8856	84.0543	83.2652	72.2306	83.6612	93.3852	69.477	69.5201
GRMZM2G056608	4.88001	4.53801	4.32562	4.75692	7.22633	6.68812	5.71446	4.83306
GRMZM2G318794	99.7373	139.895	99.3729	82.2551	87.3875	88.2259	90.3703	67.7565
GRMZM2G126601	10.961	9.79436	7.58839	5.66237	6.58373	10.1684	4.84081	4.46815
GRMZM2G450233	9.63055	5.17396	13.6277	21.2388	1.94919	5.04173	5.5656	6.94859
GRMZM2G057983	6.31967	4.85467	5.71071	7.47879	8.22545	8.0116	10.2331	8.32394
GRMZM2G155252	3.3705	3.18849	2.76205	2.435	3.30206	3.52586	2.22305	2.58657
GRMZM2G312501	7.97126	7.07884	8.30063	7.61117	7.24634	7.93017	11.2112	11.0005
GRMZM2G480381	1.78353	2.0258	1.7183	2.02841	2.68192	2.59674	3.07707	3.48542
GRMZM2G037792	12.3996	17.9804	12.1167	9.7819	17.1629	12.2607	10.8302	10.2067
Novel00692	1.06224	0.745555	0.765531	0.905151	1.71176	1.04214	1.34202	1.34628
GRMZM2G410704	1.86073	1.33596	2.08177	1.15853	2.70697	2.94357	3.338	3.05422
Novel01629	3.7394	2.70792	2.9977	2.7739	3.55461	2.16336	2.47301	2.70845
GRMZM2G148964	1.0701	0.846708	10.2912	189.238	1.10856	0.894459	56.0493	97.4015
GRMZM2G411293	16.4097	14.8726	11.2042	10.0312	21.9481	11.3936	8.18294	6.92615
GRMZM2G176382	1.91929	1.2614	1.9064	1.75372	3.101	3.23892	2.35348	2.00003
GRMZM2G700049	1.18094	1.29937	0.83049	0.32085	0.66078	0.46065	0.375435	0.402788
GRMZM2G167318	4.94323	8.02336	10.2392	8.38994	12.9328	12.2498	8.55746	12.9202
Novel01664	2.28506	1.23907	1.31478	2.04156	2.97415	1.13131	2.37093	2.22571
Novel01154	2.30811	2.98291	3.3201	3.48035	4.41683	4.50162	4.15107	4.82673
GRMZM2G552956	8.09411	1.85901	19.3641	27.4307	4.63382	7.14538	28.7309	48.1394
GRMZM5G849788	8.0798	7.38644	8.30877	7.91672	11.8429	9.52211	10.259	11.0159
GRMZM2G077340	1.43829	0.998058	1.09878	1.25604	1.12479	0.891049	1.11155	0.84869
GRMZM2G010146	8.83388	11.1528	8.69629	8.63388	8.09405	9.54463	9.9696	9.68892
AC205703.4_FG001	9.80098	13.9507	6.72376	9.56312	7.51729	5.51403	9.59148	5.9665
GRMZM6G617209	394.066	52.1995	228.081	125.238	108.807	82.7895	101.846	90.04
GRMZM2G372068	86.1673	88.2689	186.601	153.78	75.585	114.042	115.926	89.7706
GRMZM2G109651	19.3833	19.2401	19.8833	16.3172	19.5687	21.0043	24.676	22.7385
GRMZM2G041694	1.08846	1.61193	1.06835	1.36989	2.12802	2.62236	2.08055	1.84256
GRMZM2G109383	115.568	116.323	112.465	140.894	129.815	170.028	115.617	92.3879
GRMZM2G175562	25.0775	2.07744	7.67819	3.90144	0.194785	5.05443	3.95253	2.85704
GRMZM2G119623	52.1463	41.7354	31.4177	18.7591	66.7854	39.1052	12.7886	11.6911
GRMZM2G062600	0.976894	0.696833	2.6699	4.62812	2.55812	3.04845	6.73816	9.41788
GRMZM2G401026	107.51	77.4963	90.7595	48.7112	49.0528	29.6583	23.5585	24.0741
GRMZM2G035461	12.1515	9.5956	13.0285	14.005	14.1848	14.8094	15.2095	16.6831
GRMZM2G447090	1.60124	2.34197	1.16262	1.00215	2.07349	2.89991	1.98686	1.73351
GRMZM2G165945	12.4143	7.71333	8.0358	4.64575	17.0958	18.5782	6.17205	5.97722
GRMZM2G300866	2.0316	2.14044	1.8762	1.24192	3.04343	3.56609	2.71102	2.21088
GRMZM5G830457	0.379501	0.63695	1.31014	0.850627	0.840883	0.962206	0.93071	0.800895
GRMZM2G028594	27.7752	25.6124	31.7754	32.0096	38.2859	30.2953	37.6481	33.8071
GRMZM2G431288	7.46806	6.78327	12.8909	9.7869	11.1496	15.7648	3.17222	7.10768
GRMZM2G094589	27.3704	19.7373	18.2373	36.1776	21.6059	18.0975	29.7133	30.7575
GRMZM5G894568	4.25828	3.83203	3.02356	1.21847	5.14653	6.9975	1.88867	3.65027
Novel00127	7.13741	4.51883	5.37032	5.21507	7.45226	6.58543	6.25334	6.21063
GRMZM2G057935	17.2531	12.2281	15.4956	13.9611	17.5452	16.6175	12.2418	13.4051
GRMZM2G077295	6.9464	6.12085	5.29578	5.83872	9.05128	7.51908	7.74594	7.02162
GRMZM2G147623	9.69555	11.3207	11.6021	9.9438	10.4917	10.8746	10.8028	9.91861
GRMZM2G078401	9.92883	8.29785	6.94965	6.44493	7.4845	5.39016	6.58957	5.71464
GRMZM2G336908	1.76837	1.00756	0.669397	0.568951	0.562433	0.789625	0.256787	0.214275
GRMZM2G085408	2.68505	3.92261	2.91577	2.35803	2.55955	3.71737	4.1272	4.04853
GRMZM2G064644	8.59057	19.0322	9.05319	2.43224	19.6721	12.9098	2.66122	1.56139
GRMZM2G150212	21.3487	19.1698	22.52	18.0532	17.5669	21.1934	18.8485	18.3903
GRMZM2G350165	13.635	23.4798	7.84529	11.5024	16.2485	13.9134	12.1719	12.1169
GRMZM2G112792	3.97834	3.96347	3.25609	4.23968	11.7248	13.0204	6.96535	5.8775
GRMZM2G113372	4.24123	5.2513	4.72061	3.40022	4.95787	5.12584	3.92185	3.20142
GRMZM2G478624	5.73246	8.58877	2.94974	4.78631	4.22453	7.36263	6.34352	3.00431
GRMZM2G077760	17.768	21.4792	18.7644	16.6362	17.5782	16.318	20.8224	19.9785
AC217840.3_FG001	24.3197	21.9454	23.1122	23.0517	18.742	19.5057	24.1253	23.6699
GRMZM2G162405	6.65225	6.9	6.9279	7.27908	9.92925	7.31744	7.66775	7.77241
GRMZM2G413796	2.71172	2.24412	1.82289	2.068	1.91451	1.75944	2.13998	1.82346
GRMZM2G070167	22.2827	8.73745	7.99893	4.7012	2.91948	3.23057	3.44568	2.44016
GRMZM2G092568	5.77356	6.01565	5.39412	6.25505	2.52172	2.67575	4.24081	4.77069
GRMZM2G071645	5.42804	7.5686	6.22234	4.44123	5.17254	5.64344	5.32481	3.41255
GRMZM2G162056	61.5589	51.4613	29.8686	30.4396	47.017	74.149	17.7074	15.763
GRMZM2G175761	41.2429	30.399	24.7598	25.4082	91.4306	75.8032	27.565	24.1867
GRMZM2G704042	2.17276	1.02109	3.00039	0.974021	0.525198	0.423764	0.71048	0.500222
GRMZM2G022629	81.9259	62.475	70.1561	41.7839	67.1944	56.1163	38.4286	39.0173
GRMZM2G155935	16.3264	18.9644	21.113	17.5562	26.1465	27.649	28.6753	25.3683
GRMZM2G042636	64.0062	105.313	77.0807	46.9218	74.8207	79.2634	56.5116	44.6113
GRMZM2G165622	3.73957	4.33075	5.59435	5.14351	7.90935	8.09574	6.30516	7.10275
GRMZM2G051545	5.18685	4.15349	7.2273	12.1481	5.0226	4.24147	12.3757	12.8406
GRMZM2G098397	26.4033	16.4468	26.129	14.6705	21.1917	24.2348	11.71	11.8806
GRMZM2G177853	41.0213	43.0187	39.3941	42.9982	36.0697	35.8827	40.0403	35.4322
Novel00335	2.91027	2.29053	1.95088	2.02086	3.41489	3.05845	2.37333	2.65079
GRMZM2G336065	35.4017	34.3751	30.9466	25.8105	30.1075	29.6073	27.5199	25.2361
GRMZM2G116204	20.3734	10.52	24.4018	19.1262	14.2589	10.6434	14.212	17.2302
GRMZM2G046846	10.2402	9.47249	12.0143	11.9488	12.2554	16.0231	15.0928	15.5314
GRMZM2G161760	1.76666	3.71287	2.033	1.40864	3.62051	1.7977	1.22444	0.972609
GRMZM2G060987	41.3427	45.0262	43.0373	42.4034	51.0398	50.9467	78.0769	58.5936
GRMZM2G178571	11.2984	11.8779	13.1088	11.4606	12.7548	13.8389	13.3596	10.2546
GRMZM2G056469	1.8828	0.920139	3.8235	13.1006	3.37986	10.0443	19.4885	20.8765
GRMZM2G033348	6.67652	5.93414	6.53947	8.84724	5.54865	5.65085	9.06228	7.45992
GRMZM2G046244	11.6341	11.2296	12.7818	9.82254	11.0365	10.1209	14.0508	13.7966
GRMZM2G149946	43.1491	53.2576	44.4147	32.586	40.2129	40.9029	36.2043	34.5108
GRMZM2G014729	1.81985	1.96171	2.8611	1.06547	2.19946	1.22977	1.82296	2.03586
GRMZM2G179507	9.10123	8.9996	10.5364	10.9261	9.80697	10.7145	11.1602	11.0446
GRMZM2G143955	23.3965	33.4991	25.3606	25.8933	34.7431	40.3221	60.8461	49.2375
GRMZM2G162426	28.6766	27.4964	37.1973	31.1102	27.8149	25.5899	26.4529	30.211
GRMZM2G098557	11.8162	10.9149	11.7681	9.42959	13.0216	14.2548	13.4355	11.1782
GRMZM2G467466	1.58314	1.44743	1.2465	2.11382	3.39875	2.29137	2.93747	3.14121
GRMZM2G130302	11.7945	15.9284	9.19536	6.99251	13.8579	17.7408	10.4695	5.26064
GRMZM2G417945	0.785588	1.58223	2.54466	3.91299	2.46156	2.17909	3.88892	4.689
GRMZM2G463462	9.91374	10.4227	7.84892	4.50885	11.6702	15.3135	7.78016	6.13961
GRMZM2G060720	9.08756	9.65292	6.48227	3.65275	9.32818	3.96966	1.8318	1.50465
GRMZM2G151614	11.2337	8.38809	8.70332	8.55626	11.1883	11.1633	12.588	11.8867
AC212565.3_FG001	329.719	521.085	269.629	182.819	278.497	254.89	160.549	116.079
GRMZM2G397836	16.6103	16.045	16.4328	19.3802	15.1628	15.3788	19.7035	20.0874
GRMZM2G041899	0.21236	0.192468	0.293251	0.0519264	0.872636	1.29223	0.624965	0.782248
GRMZM2G132468	20.7554	21.7257	21.8331	20.9277	19.8745	22.8619	26.1647	24.918
Novel01508	28.3731	33.6043	28.3383	20.508	25.9883	29.6525	30.7438	23.3145
Novel00248	1.29874	0.594487	0.6114	1.44349	2.78256	3.93764	0.723885	0.543638
GRMZM2G157317	111.802	110.997	106.471	110.604	127.668	124.903	135.158	123.106
Novel01635	0.47971	0.201285	0.138008	0.390996	0.579775	0.4678	0.539215	1.01237
AC233935.1_FG005	5.40278	5.96861	4.54698	3.10555	5.79883	5.61465	3.31252	2.13497
GRMZM2G054870	7.95409	6.6875	11.0067	12.4815	8.50521	6.55326	9.08507	11.4665
Novel01402	11.812	10.0365	22.0276	21.8555	32.1209	35.1116	17.2	31.8074
GRMZM2G168985	0.516152	0.616038	0.549969	0.21035	1.01659	1.31986	0.234415	0.418108
EF517601.1_FG009	0.441917	0.0890051	0.101708	0	0.21364	2.37882	0	0
GRMZM2G010095	7.94141	8.2945	8.24905	7.09715	11.5515	15.2473	9.27263	8.17074
GRMZM2G099270	5.41025	4.43887	5.23507	5.05913	6.89603	6.76722	5.26323	6.06512
GRMZM2G123355	5.69828	7.61128	5.94259	4.33001	5.26083	3.61192	4.17302	4.7829
GRMZM2G411940	3.73033	3.09663	3.48058	3.14319	5.78789	5.84002	6.36685	7.31152
GRMZM2G058560	10.8266	13.8085	12.2885	11.3973	9.53801	9.52366	11.8243	10.6742
GRMZM2G331652	0.726282	0.748803	0.65668	1.0148	0.89868	0.465422	0.826974	0.537453
GRMZM2G139712	0.957788	1.54908	1.53638	1.63229	2.70102	3.26054	1.31683	2.43893
GRMZM2G165192	25.0941	16.5657	55.3296	51.0553	20.1708	10.3675	37.3187	50.3581
GRMZM2G170016	3.26427	1.11642	5.63459	6.21226	2.9775	2.66671	2.90765	3.86392
Novel01645	10.75	6.74093	7.30211	6.57147	6.58642	7.9788	9.79491	7.13254
GRMZM2G015219	3.22991	2.6941	2.85334	2.87193	4.73171	3.74149	2.50039	2.21579
GRMZM2G034943	28.7976	31.9729	24.2304	23.7543	23.2274	22.3839	22.1626	20.7011
GRMZM2G064426	30.8208	29.7678	32.9416	37.7386	41.3135	41.3128	48.5587	42.1441
GRMZM2G011896	49.549	50.4428	28.8937	25.4452	52.2927	23.8901	10.5137	11.9684
AC233979.1_FG008	34.8635	34.5085	26.9178	51.7319	23.0487	23.014	19.183	19.037
GRMZM5G892035	10.8929	12.494	16.1044	13.0468	11.38	14.2161	17.7944	15.1743
Novel00380	2.61065	3.38447	2.55532	2.38466	5.00483	2.80919	3.34843	3.07425
GRMZM2G111611	56.7792	49.6948	64.5809	52.0526	77.2065	78.9525	59.12	63.0842
GRMZM2G172365	2.03085	1.8534	1.3876	1.20266	1.6491	1.15112	1.0895	1.09582
GRMZM2G010924	12.3884	46.2716	14.4069	6.89185	20.4387	18.3322	12.6993	3.0181
GRMZM2G138782	9.34113	10.4183	10.6916	8.96446	11.7145	14.134	14.0408	16.7073
GRMZM2G132303	10.7097	16.8563	17.0341	9.79782	14.6024	19.5015	12.9523	10.5791
AC187098.4_FG011	8.43015	9.14467	8.17104	8.19696	9.36809	7.9781	8.53347	9.76926
Novel02120	9.61887	9.47363	9.1228	5.04002	5.49329	6.43204	7.64726	4.62367
Novel01033	6.98078	7.45737	10.4757	11.5334	11.4013	10.0456	12.0303	11.8907
GRMZM2G027499	9.78379	7.02383	14.5133	7.26579	13.6723	14.9375	11.2708	16.2116
GRMZM2G163769	28.1252	35.8713	28.4411	24.4375	20.2401	17.1081	24.4272	19.161
GRMZM2G361693	28.02	31.966	27.5319	26.7626	25.9461	33.4282	20.6945	16.2558
GRMZM2G127581	52.2716	57.1816	59.3886	53.6075	44.2547	39.6664	46.1205	41.2339
GRMZM2G009019	6.96701	12.8755	5.77073	3.51012	10.5485	8.82479	5.25732	5.28783
AC196974.3_FG008	0	0	0.545525	0.165595	1.30958	3.01147	0.166086	0.623654
GRMZM2G020661	29.348	50.2129	29.0029	28.459	34.0025	43.8966	47.6922	38.6505
GRMZM2G111510	7.89335	10.8105	8.84978	7.3619	8.31332	10.1869	11.6978	8.54103
GRMZM2G055059	2.08098	0.77207	1.0083	0.870389	2.51507	2.49927	0.470061	0.567346
GRMZM2G322846	16.7384	13.0655	9.58486	16.0582	8.61468	7.77874	18.561	12.3536
GRMZM2G087651	3.32667	3.14391	2.94476	3.69176	2.22679	3.35388	3.57719	3.47592
GRMZM2G008226	8.66728	8.05221	8.66927	5.7634	8.13138	8.55394	10.9939	12.759
GRMZM2G056495	9.13394	10.5295	11.1333	9.69781	7.84367	11.1808	10.2055	10.4105
GRMZM2G009060	11.3415	8.86423	11.639	18.5226	7.56967	7.42828	12.2467	10.3761
GRMZM2G049852	0.0267722	0	0.3697	0.0327317	1.06777	1.06519	0.0328288	0.15409
GRMZM2G574534	1.6224	1.21793	2.81746	0.937678	2.88776	3.24479	1.59155	3.02208
Novel01556	12.9062	13.477	9.02929	7.97922	11.5658	9.78258	9.37418	7.15396
GRMZM5G856738	42.3172	40.7834	44.9486	42.1131	47.1749	52.2198	50.5924	49.7746
GRMZM2G167568	1.56105	1.99527	1.56609	1.37024	1.88668	1.59256	2.08599	1.79696
GRMZM2G453001	1.71257	2.09155	2.51585	3.76436	3.1047	3.32589	6.34468	6.92077
GRMZM2G083012	3.45731	3.79341	2.87998	3.78529	2.24516	2.53615	3.35359	2.99968
GRMZM2G024005	12.0599	21.1408	10.5371	12.4041	18.3544	13.2166	16.6661	12.4501
GRMZM2G060918	25.6439	19.3268	22.7473	29.0913	29.0064	32.9903	33.1586	30.8438
GRMZM2G151266	4.99552	4.45698	7.13538	5.49142	5.53444	5.02534	6.50179	6.68364
Novel01829	1.45237	0.80299	0.52434	0.0348172	0.757203	0.466551	0.139682	0.163908
GRMZM2G092000	3.77512	3.36966	3.20882	2.20284	3.49972	3.63956	3.68229	3.33329
GRMZM2G106357	3.45086	1.92154	2.14907	2.08469	1.22667	1.75781	2.38957	1.72914
GRMZM2G501450	5.39312	5.14216	6.00811	7.22495	12.2041	12.085	6.47249	9.77451
GRMZM2G165836	1.96572	3.0518	2.63908	3.10426	2.57374	3.16292	4.11781	3.86559
GRMZM2G114140	2.3992	2.58562	1.64685	2.93326	4.42579	4.67926	6.65812	5.08746
GRMZM2G050890	21.6786	28.497	18.891	23.4694	20.3605	25.6783	20.5358	20.8781
GRMZM5G805627	233.788	328.86	228.294	187.894	146.831	151.141	169.446	136.218
GRMZM2G068176	24.9786	17.6434	17.9753	12.9038	14.4567	15.8913	17.0835	12.9593
GRMZM5G858165	19.7993	17.0356	39.3995	48.2587	18.4589	33.2596	53.549	81.6472
GRMZM2G000510	52.2336	48.7322	40.4341	48.8639	42.3577	53.2372	44.2154	38.1452
GRMZM2G048120	5.37849	1.92192	7.38728	0.954544	1.36299	1.21818	0.21275	0
GRMZM2G117458	13.7524	13.1547	14.556	12.3092	14.0732	14.0873	13.5295	15.0823
GRMZM2G122498	5.73609	6.24904	4.08053	1.05194	7.37378	4.91227	1.37478	1.20053
GRMZM2G039166	0.0363529	0.0366086	0.0836669	1.15557	0.087872	0.170162	1.33731	1.84125
GRMZM2G167247	7.07724	4.52032	5.42552	4.70935	7.47347	5.52924	5.26492	4.70596
GRMZM2G164714	10.9825	10.412	11.7061	10.7476	11.7474	12.0154	12.4446	12.176
GRMZM2G457201	9.51222	8.96282	10.5841	8.18779	11.0315	9.78079	9.52001	9.11806
GRMZM2G472171	15.3011	11.6601	14.8389	12.0691	14.6899	14.7768	13.1893	12.5709
GRMZM2G040911	7.6851	2.28205	6.38711	1.3652	4.40593	2.72869	2.37606	2.34394
GRMZM2G176028	36.2427	22.3128	39.6625	34.1377	36.3077	29.2103	26.2524	27.4425
GRMZM2G150928	3.26427	2.9461	4.64233	22.5147	3.79631	3.27933	26.2444	34.2435
GRMZM5G849530	9.70649	9.0071	8.36275	8.76058	9.02874	7.43364	9.81478	10.2666
GRMZM2G119258	4.30002	4.41274	8.95404	25.8855	5.74143	7.57183	30.5823	37.5245
GRMZM2G038928	5.16145	4.19951	2.63545	2.46565	3.4289	3.43998	2.05382	1.84933
GRMZM2G097499	5.69439	5.42802	6.55287	5.01333	8.24815	8.46093	7.65779	7.35553
GRMZM2G146679	0.496106	0.349716	0.627988	0.60654	1.07926	0.754711	0.669173	0.742401
GRMZM2G104366	0.356443	0.747811	1.12799	0.181578	1.04109	1.2861	0.32781	0.478694
GRMZM2G145854	32.9569	38.4454	30.9203	39.4529	35.9354	41.5728	40.0916	39.0299
GRMZM5G856929	3.60314	5.82386	4.49478	6.84842	6.51381	7.68877	5.79202	8.05132
GRMZM2G048740	9.50293	7.72039	10.466	7.62673	11.5909	13.8834	13.6545	9.26125
GRMZM2G164358	23.0494	27.7564	26.277	26.2753	26.1042	31.7195	32.6451	33.0576
GRMZM2G050734	26.5824	13.0787	36.4642	34.7074	24.9927	34.0531	36.7053	30.7795
GRMZM2G088243	1.10657	0.589952	0.749057	0.477493	0.629363	0.152343	0.558727	0.674363
GRMZM2G176282	5.29553	4.88282	5.84631	7.08129	5.82014	6.1775	8.78656	10.0962
GRMZM2G164341	1.2325	2.2633	0.86211	0.709108	0.993062	0.67872	0.859381	0.834562
GRMZM2G554483	5.68611	3.67496	9.86384	8.30071	9.3339	12.9106	5.72367	7.32694
GRMZM2G017113	4.04674	3.67826	2.32841	2.18463	4.66856	5.75028	4.22111	3.56933
GRMZM2G173852	6.91005	6.06076	7.15896	6.52819	8.15553	7.78978	8.9827	10.1587
GRMZM5G816545	3.9717	5.61416	3.85764	2.58382	4.88825	3.79492	4.33404	3.10386
GRMZM2G092981	6.55747	4.41519	5.30857	6.80527	6.63516	6.78132	6.73196	6.7146
GRMZM2G166899	1.1103	1.50515	1.17941	1.25304	2.37414	1.34926	1.30912	1.42556
GRMZM2G458665	9.77361	8.49113	8.75552	8.44462	10.6514	8.63586	10.7133	10.882
GRMZM2G096092	6.85709	6.57798	5.75338	4.93926	12.9456	9.60009	6.14968	6.949
GRMZM2G031125	8.86872	6.51557	6.57382	4.05162	8.58259	6.50025	5.10858	4.32337
GRMZM2G354373	5.5814	12.9757	4.82631	4.56222	5.31943	4.81458	5.39704	4.60755
GRMZM2G042231	19.0899	13.1047	15.7007	14.2979	11.1549	10.89	15.3479	15.3977
Novel02206	0.978669	0.582371	0.665489	0.978973	1.12905	2.13432	0.981877	0.460868
GRMZM2G084489	2.14545	1.96549	2.41746	1.62118	3.06115	3.01623	4.47603	3.34434
GRMZM2G059580	79.5544	105.81	89.8754	78.9796	69.2133	67.6953	72.9956	64.3603
GRMZM2G094712	64.2635	89.5149	95.4574	275.654	113.843	145.712	322.266	481.011
Novel00909	1.31979	0.372139	0.243001	0.709973	0.638036	0.803101	0.647344	0.0607694
GRMZM2G016930	16.9795	20.1416	18.5566	14.2945	14.4086	15.3345	13.4509	12.8539
AC185108.3_FG010	1.53157	1.48726	2.32897	1.3375	3.10711	1.92027	1.74391	2.83343
GRMZM2G324507	1.00958	1.78605	1.58567	1.68467	0.709017	0.910008	1.12087	1.0208
GRMZM5G866910	2.58211	2.67055	2.44939	1.4078	2.78335	2.08246	2.39609	2.12883
GRMZM2G169198	2.10645	2.30793	2.13313	1.77184	4.41958	3.78621	1.69444	1.26088
AC197705.4_FG001	0.230811	44.1109	0.7378	1.59908	0.154976	0.840302	0.943425	8.44309
GRMZM2G128682	16.854	28.11	18.3159	4.23285	7.17734	2.30708	3.30199	3.04438
GRMZM2G030971	11.6727	7.39221	10.2475	9.12174	9.599	7.88591	12.5427	6.92615
GRMZM2G110000	2.11672	3.06418	2.01717	2.38572	1.99864	2.24478	3.97448	3.88333
GRMZM2G021567	14.8138	16.9907	15.9652	15.6572	13.236	12.8751	14.2081	14.0106
AC191113.2_FG002	57.8515	45.2297	58.2685	47.3657	63.521	68.1983	58.8006	56.538
GRMZM2G020544	60.9746	87.5839	61.5764	50.2303	64.6712	60.2346	52.8758	41.164
AC203019.3_FG001	0.782194	1.44411	1.27517	1.67355	0.787797	0.686497	0.639432	0.825366
GRMZM5G804382	41.7105	47.1736	36.3515	42.4367	30.987	32.3921	50.7174	45.1935
GRMZM2G094860	5.19686	6.17274	3.12817	3.2583	2.06142	2.93155	0.490195	0.858984
GRMZM2G142437	13.6648	7.33112	11.6563	10.5237	20.4817	17.5443	9.34758	11.2994
GRMZM5G873586	9.09735	12.0445	9.94541	8.70167	8.60199	10.4579	10.6961	9.91774
GRMZM2G006806	13.8692	13.336	12.974	15.3156	12.5987	14.921	10.5333	11.5361
GRMZM2G174284	22.6891	16.8556	24.171	19.6077	22.7414	25.1684	21.6513	21.1311
AC232238.2_FG004	34.6646	24.5132	22.0448	31.2868	12.824	15.1697	18.3391	18.487
GRMZM2G042593	8.75692	7.44061	6.80992	4.64215	7.31755	7.64553	5.03343	5.23702
GRMZM2G336789	5.24945	4.61571	4.14745	4.2148	4.3559	5.7762	6.38898	3.6978
GRMZM2G106384	2.06766	2.45093	1.46233	1.44829	1.82216	1.38623	1.45259	2.15699
GRMZM2G342105	19.784	10.6876	18.6735	17.2771	20.6112	23.3538	18.1535	20.7155
GRMZM2G317160	0.505418	0.387788	0.304655	1.02987	0.261791	0.14082	0.324635	0.277046
GRMZM2G046458	6.21301	6.15579	2.15259	2.36866	2.86635	3.67435	1.06496	0.538317
GRMZM2G083788	7.13949	15.2887	8.04668	7.2654	7.3852	7.64208	9.39837	10.9015
GRMZM2G408376	13.9895	12.042	15.8914	15.1228	15.6333	22.3892	19.0148	19.9815
GRMZM2G146346	3.79811	5.27765	1.96512	3.38369	3.70077	4.44457	2.96048	1.86406
GRMZM2G055657	5.2453	6.67224	5.00359	3.76899	3.72582	3.71516	3.38523	3.09843
AC205413.4_FG001	42.4816	34.3721	120.895	88.1153	87.8266	122.08	94.846	119.032
GRMZM2G130755	4.00128	4.16933	4.38067	2.24215	3.96277	5.56026	1.46513	2.0151
GRMZM2G161506	2.63971	2.34917	2.82574	1.68871	2.67099	3.12493	2.40885	1.58998
Novel01206	1.66467	2.30249	2.21567	1.64289	4.21774	5.44504	2.6807	2.97825
GRMZM2G116638	5.51931	4.74903	5.12534	4.20677	6.58618	6.58138	5.24729	5.38832
GRMZM2G305409	12.4214	9.33914	11.0601	13.8808	9.44224	9.2081	16.3342	15.3985
AC198179.4_FG001	1.94056	3.21692	1.82085	1.53302	2.34535	4.78626	2.15991	1.23719
AC212728.3_FG001	7.35221	5.71747	7.19153	6.74162	8.98459	7.93445	6.56128	8.55732
Novel00291	1.05833	0.349134	0.75593	0.178472	0.176427	0.213529	0.559379	0.819182
AC235544.1_FG006	2.21622	2.97574	3.8505	2.33765	3.20371	1.72896	4.5826	4.70209
GRMZM2G027282	26.206	30.0043	42.322	37.9577	47.1053	47.2369	35.7847	38.8448
GRMZM2G119778	15.297	17.1599	14.7292	13.6131	17.356	19.7577	18.7576	17.0397
GRMZM2G341732	14.6728	17.4956	17.6434	19.7849	18.2989	22.595	24.8501	23.3525
Novel01409	1.99216	3.1259	2.34581	1.24613	3.52759	3.03604	2.67009	2.13323
GRMZM2G093603	5.10341	2.72582	4.34781	3.6368	6.23611	3.51394	4.20078	4.75489
GRMZM2G176576	48.218	54.8519	48.9417	63.2271	44.284	26.8601	55.9715	67.5358
GRMZM2G036409	1.02811	1.14726	0.991247	2.07229	1.57839	1.65832	1.80586	2.39893
GRMZM2G135913	34.3437	31.6735	29.5395	19.701	14.4041	6.76697	9.94459	11.162
GRMZM2G038013	1.6161	2.01806	1.33902	1.18551	2.10947	1.58859	0.792685	1.19061
GRMZM5G862936	0.592197	0.532466	0.657138	0.62059	0.996905	0.890992	1.16706	0.779075
GRMZM2G078959	96.5063	49.2058	36.181	50.6068	78.4155	91.9812	34.4673	17.1702
GRMZM2G305159	2.32911	2.34549	4.10413	3.16793	5.20767	8.9943	4.10554	3.98812
GRMZM2G073931	0.41201	1.9048	0.668083	0.52662	0.973272	1.22726	0.82672	0.452715
GRMZM2G043980	61.6241	37.9393	55.6635	36.7151	41.6937	37.3489	43.0932	42.1678
GRMZM2G090422	441.304	654.254	455.461	343.822	322.353	307.071	324.22	261.65
Novel00918	0.773938	0.810557	0.213748	0.90837	0.561227	1.66643	0.721259	0.463266
GRMZM2G111428	8.01003	6.65267	11.72	7.16813	17.898	25.6722	12.9274	14.9556
GRMZM2G041238	233.754	304.517	230.653	184.88	150.547	151.391	170.896	126.403
GRMZM2G145594	16.7409	16.1021	17.6593	15.6567	17.1634	18.1671	16.7997	13.3413
GRMZM2G074252	1.3409	0.736546	1.05208	0.819696	0.441985	0.927217	1.19582	1.19274
GRMZM2G048843	6.33935	6.86444	6.00078	5.45868	7.82648	6.97964	7.35556	7.61122
GRMZM2G081585	8.57214	6.99926	6.43666	5.7055	6.96017	5.53845	6.65587	4.95283
GRMZM6G724181	2.19421	1.10482	0.888427	0.397428	1.37506	0.760793	0.597911	0.327418
GRMZM2G160351	126.505	153.911	126.211	103.672	94.1557	102.03	112.429	84.6682
GRMZM2G056081	12.1425	11.8397	11.7274	15.0516	10.9483	9.21908	15.4212	15.475
GRMZM2G057630	18.2307	8.43516	9.07204	4.96981	25.4576	20.1084	4.68246	5.53001
GRMZM2G065292	24.6052	23.986	23.1637	34.8252	27.1804	30.9836	34.2632	35.5684
GRMZM2G110952	99.6732	126.72	96.6841	70.4792	77.9551	74.217	73.2053	50.9003
GRMZM2G132095	1.33328	0.402798	1.73886	4.34687	0.590848	1.35219	5.06823	6.4972
GRMZM2G070588	9.9044	8.89993	8.46051	7.91751	18.0017	12.9721	14.4339	11.6204
GRMZM2G127050	15.378	13.6328	26.0975	28.5518	14.3595	21.4175	28.0849	29.1423
GRMZM2G034385	62.2528	44.1019	44.212	34.1579	51.6786	29.8426	32.3764	24.0534
GRMZM2G007681	7.66418	6.66309	7.41314	6.10077	11.8174	10.3452	11.4377	10.8323
GRMZM2G165867	2.73884	0.654464	1.76284	2.38368	2.30027	1.9556	4.72459	4.27489
GRMZM2G142357	2.40201	1.97699	2.6844	26.0915	3.04263	2.29733	25.6308	32.9408
GRMZM2G345544	17.3108	12.7193	20.3879	18.0288	21.9292	23.8086	15.6451	18.7952
GRMZM2G077212	1.82791	2.57707	1.76167	1.00566	3.4795	2.91444	1.14874	1.84113
GRMZM2G329584	0.219563	0.608045	0.31583	0.0671096	0.663408	1.09197	0.403852	0.631859
GRMZM2G064366	28.1152	29.6121	30.2249	27.5287	40.8347	43.5541	35.0129	28.3009
GRMZM2G116314	17.0006	23.4313	20.1438	16.0731	18.7185	17.0281	20.8024	16.8333
GRMZM2G087275	5.34057	4.74153	10.3097	7.72867	8.64125	9.76975	14.5944	11.5676
GRMZM2G007055	11.8404	12.963	18.2773	17.14	10.7414	12.0441	15.2925	13.8278
GRMZM2G132857	13.2823	12.5211	13.0061	12.6548	12.5564	13.271	12.8027	12.7141
GRMZM2G151200	5.43088	5.24779	5.23814	2.99367	5.57728	5.73076	2.88707	2.78251
GRMZM2G158575	16.4596	17.4054	17.7257	15.872	22.9127	21.4615	21.8256	21.912
GRMZM5G868222	7.99304	6.57233	6.07579	4.84133	7.53331	6.77916	4.94561	4.64269
GRMZM5G846097	109.9	97.3733	99.6008	86.2122	68.6927	72.0304	98.9031	84.4294
GRMZM2G089854	34.3349	28.8063	31.5838	20.374	21.2243	9.87839	23.7597	24.6456
GRMZM2G116908	13.5841	11.5995	12.6909	14.746	14.2174	17.7603	15.4766	16.9669
GRMZM2G163848	48.1588	43.7954	42.9163	38.35	19.3894	22.101	21.434	15.8489
GRMZM2G026147	48.3627	23.132	34.1608	37.2356	22.7063	23.5738	55.4341	55.7558
GRMZM2G162316	2.34658	2.47385	1.47675	2.0471	1.09307	1.18707	1.28886	1.74452
Novel00114	5.97631	10.0896	10.9228	6.66195	11.6842	9.46183	8.40602	8.70049
GRMZM2G015291	13.7929	13.0421	13.4811	11.0596	14.3752	12.3255	13.4208	12.8049
GRMZM2G323287	2.87526	2.14826	3.09526	4.87605	2.01776	2.60489	3.86692	3.95037
GRMZM2G317487	0.788767	1.83685	1.58844	1.44652	1.42995	1.49991	1.08811	1.02146
GRMZM2G360907	2.42412	2.92581	2.37934	2.94194	1.91728	2.19012	2.2731	2.23647
GRMZM2G029780	4.43311	4.25338	1.48625	5.67599	0.253126	0.878226	1.88334	0.381724
Novel01608	0.144405	0.218131	0.332351	0.17655	2.44338	6.3369	1.41659	0.997366
GRMZM2G381086	11.3525	18.9754	7.84996	5.19209	10.346	9.45003	7.03216	5.5044
GRMZM2G702026	27.4265	26.3511	32.2097	31.7082	32.9272	32.6183	36.5574	38.6294
GRMZM2G045534	25.9663	36.8021	22.798	23.6334	23.3046	26.3907	30.2485	22.2517
GRMZM5G856653	17.4692	21.0786	18.5926	26.4761	11.842	13.2665	14.6786	11.3831
GRMZM2G116461	5.17206	3.72949	2.86568	3.43491	2.4695	3.28771	1.80085	1.69055
GRMZM2G092718	1.8721	2.34033	2.00576	0.789253	3.74501	7.0255	3.16638	1.78346
GRMZM2G465383	3.87014	3.79869	6.42672	2.0364	8.40755	7.68189	2.76331	1.86095
GRMZM2G045467	7.08631	6.09631	5.59175	4.67842	12.5286	12.9599	8.26738	6.71221
GRMZM2G046529	30.4673	35.2704	32.3812	32.5729	28.3808	35.5363	31.1604	28.1798
AC197355.3_FG001	24.0326	30.1379	25.0467	57.1015	22.7433	22.8169	33.3617	15.6591
Novel01713	2.31669	2.40824	2.49395	2.28418	2.07737	2.01139	3.66553	2.83884
AC206951.3_FG017	632.94	502.175	664.21	516.533	693.035	366.251	381.91	396.176
GRMZM2G101760	36.5979	38.0534	52.5617	57.5673	41.4093	40.7644	73.8949	80.5033
GRMZM2G402631	2.97522	0.483248	1.98799	0.117339	1.10195	2.63929	2.88333	0.441914
GRMZM2G476593	1.56249	2.26009	1.30768	1.73664	1.61374	1.96142	1.60245	2.12564
GRMZM2G114850	8.44038	5.02616	18.3732	19.073	3.85301	1.71242	13.49	12.2727
GRMZM2G107106	1.52564	0.658445	1.00323	0.488518	0.87804	0.425076	0.623595	0.585399
GRMZM2G125495	3.87747	3.81332	4.52172	6.05655	4.76466	3.71797	5.0568	4.25444
GRMZM2G024592	1.15234	2.37363	2.29047	1.85712	1.96246	2.88084	1.99109	2.47208
GRMZM2G105787	14.8262	18.3625	16.262	17.0915	17.3155	21.5919	16.3171	19.1408
Novel00471	0.996618	0.684291	1.04261	0.498464	0.985506	0.742159	0.833237	1.40796
GRMZM2G165530	18.4518	16.9657	19.9326	9.67457	4.14282	4.18192	4.51627	4.57546
GRMZM2G405052	0.742496	0.77733	0.879813	1.40211	1.25277	0.877477	0.919484	1.18474
GRMZM2G022859	26.3909	28.8894	26.6295	23.8945	34.148	33.1141	24.9751	22.5973
GRMZM2G155464	18.4095	23.489	16.2489	10.603	26.0714	31.5083	16.6235	20.2184
GRMZM2G046824	18.0617	18.2464	21.2465	20.6451	35.1347	33.0458	24.6789	31.3517
GRMZM2G414805	17.2772	14.873	11.3038	5.62146	19.0568	12.6362	5.12558	3.12756
Novel01849	0.428208	0.258732	0	0.314117	0.414025	1.00219	0.630097	0.49292
GRMZM2G046101	22.0106	30.3781	26.5151	28.2075	20.2262	19.5838	32.3062	34.4455
GRMZM2G454449	3.94176	0.992371	9.78079	9.78902	9.67687	8.14427	9.51596	14.9594
GRMZM2G317386	5.09611	2.90413	1.81842	1.40066	2.48275	1.98784	1.21105	1.27329
GRMZM5G820727	5.57604	5.21416	6.13658	5.11295	7.27403	11.7038	10.2562	11.5384
GRMZM2G155974	31.3101	26.0762	28.3814	37.8694	26.048	32.868	37.2956	34.1096
GRMZM2G484706	0.576813	4.1189	0.362058	0.0641103	1.90127	4.72494	0.192901	0.241448
GRMZM2G042838	18.5401	15.5896	22.9547	23.3405	18.7839	22.1254	30.3126	30.9916
GRMZM5G805493	15.6023	14.0779	24.5617	23.9587	27.3047	32.5721	25.4072	29.7419
GRMZM2G142584	0.144494	0	0.266044	0.847961	0.314343	0.0338176	0.850476	1.82963
GRMZM2G088727	4.94735	4.15752	5.811	6.2155	6.02059	6.30849	7.74013	8.7978
GRMZM2G475504	7.41856	7.03362	7.44715	7.94425	8.77528	7.0035	7.37103	8.69108
GRMZM2G303655	15.4596	13.0903	14.4046	15.1731	15.2794	15.441	17.8419	17.5496
GRMZM2G326222	0.117505	0.165664	1.16289	0.172395	0.937308	1.26505	0.086453	0.595157
GRMZM2G108737	7.75134	8.74426	7.55513	6.60269	6.73182	6.27017	8.57001	6.2898
GRMZM2G078500	327.662	244.629	360.364	445.049	297.388	261.681	203.407	216.857
GRMZM2G075153	60.5214	62.9694	62.0162	70.0921	35.7085	45.3587	49.0144	46.2339
GRMZM2G145595	6.0016	8.73241	7.21109	7.4185	8.34687	9.47605	8.76626	8.8897
GRMZM2G142502	18.5169	17.5979	18.6926	19.5412	17.543	20.2832	18.699	19.4345
GRMZM2G025171	2.72426	1.49641	1.53186	1.74104	2.17008	2.89814	1.93601	1.63925
GRMZM2G445163	24.3061	20.6796	19.7161	23.3023	16.9916	18.4665	28.3975	22.4117
GRMZM2G358381	2.25007	2.15087	2.24755	1.95498	5.06613	4.07655	3.59943	3.14231
GRMZM2G097404	9.72939	7.07934	12.4905	9.0417	12.2007	6.28501	7.20654	7.34778
GRMZM2G158544	0.815657	0.189552	1.08303	1.95609	0.417069	0.770932	2.53892	2.02229
GRMZM2G015361	72.4204	83.1154	71.2851	63.4793	54.7111	72.1216	43.8783	31.1518
GRMZM2G391364	152.664	252.774	152.195	138.819	132.325	124.863	101.509	89.5753
GRMZM2G466543	13.6286	18.9872	13.1598	12.8037	20.707	19.0181	15.2794	17.6463
GRMZM2G083453	1.5438	1.86559	2.13185	3.14576	2.48778	3.13139	3.4075	3.19879
GRMZM2G077797	13.8644	17.4523	14.029	9.98526	10.4487	9.97693	10.0637	8.39252
GRMZM2G142984	71.0483	62.7166	70.2485	73.3358	72.4129	79.774	79.5603	75.1604
GRMZM2G035805	1.82572	1.13558	0.803308	1.05041	0.713884	1.19391	0.460918	0.247249
GRMZM2G076810	42.0562	44.4012	37.3707	25.7608	57.3362	85.0835	28.1766	29.0861
GRMZM2G160279	1.24846	1.36349	1.78067	1.80585	2.33771	2.11942	2.609	2.85402
GRMZM2G150697	22.8393	27.1114	27.585	27.6762	18.6628	16.7929	21.4135	18.1011
GRMZM2G083081	3.6227	2.63327	1.88068	2.26451	2.89697	2.48621	2.80563	2.57108
GRMZM2G047941	9.1636	18.0716	8.27497	3.81228	15.8435	11.6914	4.60391	4.10216
GRMZM2G055538	37.4431	32.5981	32.799	30.251	51.208	38.2218	49.4491	41.7993
GRMZM2G170382	12.338	11.6817	10.0881	10.6457	12.1291	11.8129	12.5594	12.8774
GRMZM2G043250	4.45618	3.38603	4.03246	4.3585	5.80188	4.50356	4.37143	4.94307
GRMZM2G123362	2.60953	2.98896	2.75078	2.99558	3.51499	3.86956	4.34792	3.89817
Novel01172	1.15252	1.07965	0.740244	0.491536	1.0042	1.56824	1.08459	0.617064
GRMZM2G063792	44.3464	38.7506	35.0702	26.1061	38.7556	42.4697	42.1253	36.8267
GRMZM2G420108	39.6742	53.4333	43.0571	45.548	46.878	20.3826	19.2818	35.6447
GRMZM5G876621	20.9495	18.7986	21.3693	23.4189	20.5574	19.9729	25.067	24.1604
GRMZM2G145346	44.7984	43.0293	35.0642	30.4411	34.9795	32.4526	30.9999	26.2423
GRMZM2G088231	49.95	58.027	50.63	47.9736	34.0987	30.5137	48.5529	42.0803
GRMZM2G037386	1.56541	5.40928	3.00235	0.900647	2.11453	2.58615	2.97342	1.73131
GRMZM2G469162	6.26212	5.92641	8.15299	7.44652	6.98832	7.92973	7.76287	9.65513
GRMZM2G168240	1.76218	1.28566	1.17946	1.23111	2.69481	1.97795	1.7419	1.51102
GRMZM2G064818	8.65134	12.8755	5.55047	2.05927	10.456	7.25693	1.9715	1.23383
GRMZM2G061791	3.09029	2.47936	2.75506	1.93061	4.00169	3.67589	3.26888	2.34547
GRMZM2G004784	15.9518	14.7044	18.7246	16.0278	13.6114	15.1331	18.0358	19.2621
GRMZM2G082087	17.0689	12.6622	18.8464	20.1767	14.3228	11.7711	15.958	14.9082
GRMZM2G055251	38.0553	37.1871	39.2214	28.4195	54.5876	54.518	49.6713	44.4837
GRMZM5G855124	1.5909	0.831855	1.54909	1.6084	2.55135	2.39871	2.70112	2.07785
GRMZM2G436981	6.12791	8.17864	6.82609	4.63505	4.62145	4.1687	2.58489	2.53943
AC197714.3_FG004	2.52321	2.54095	3.33914	1.54244	1.67724	1.47634	2.47522	1.01658
GRMZM2G117779	4.103	3.05644	3.36331	2.54253	3.1927	2.49934	2.82575	2.65267
GRMZM2G142179	38.6568	118.932	41.1093	22.7627	47.2802	27.3154	33.6585	24.9861
GRMZM2G175927	0.617135	0.236752	4.66685	8.19182	1.10104	1.58191	5.11706	7.50991
GRMZM2G104384	2.62765	2.72512	1.77516	1.61428	3.15996	3.51854	2.14806	1.74562
GRMZM2G080588	6.30298	10.2929	7.89031	4.5299	4.52947	3.88724	3.13333	2.79434
GRMZM2G099086	3.79737	1.4708	2.40903	1.84517	2.88314	1.88003	2.26852	1.84937
GRMZM2G101142	2.2648	0.337885	0.675691	0.820428	0.506893	1.37422	0.617146	1.30353
GRMZM5G834734	12.2259	7.94314	7.79092	6.75043	6.6731	9.07637	10.9617	9.76064
GRMZM2G154437	4.36573	7.92116	4.72074	3.7731	5.59481	4.58032	3.59969	3.50918
GRMZM2G159498	15.4041	11.8909	14.1742	13.3004	11.9528	10.4509	9.48124	8.65902
GRMZM2G701058	11.2084	11.6486	11.8815	13.1971	11.3109	10.8547	15.5043	15.1585
GRMZM2G399948	1.48159	0.438827	1.7551	0.799146	1.31665	0.968872	1.44273	0.902908
AC217965.2_FG012	3.14063	3.75945	2.59124	2.60812	2.93633	2.21898	3.41515	2.18279
GRMZM2G026301	6.86303	11.5464	7.66124	7.21002	8.66714	7.86286	8.84399	6.2208
GRMZM6G412501	4.1568	5.60389	8.40966	5.49196	6.15832	6.9042	5.67268	5.47958
GRMZM2G044908	4.47365	3.49776	4.4766	4.38239	4.56726	4.35716	5.86052	3.61439
GRMZM5G880069	30.9129	25.6817	35.0136	38.3887	40.9246	51.9319	49.088	58.1178
GRMZM2G143460	8.50415	15.0313	7.7965	12.1229	9.80896	7.84568	11.553	11.6984
GRMZM2G070312	12.8727	10.7641	19.663	27.4481	20.6049	30.8447	49.0927	58.5664
GRMZM2G025812	92.4252	87.8971	80.0828	70.6445	109.545	99.6919	68.7701	64.6081
GRMZM2G113866	8.17799	6.79009	8.94995	7.8355	10.7311	9.37464	7.49036	8.99119
GRMZM2G014832	14.1823	16.1449	14.8224	13.4023	17.1406	19.1618	16.2145	17.1142
GRMZM2G323844	45.7698	24.9777	30.5014	14.1382	33.4058	26.7169	17.4601	13.2494
GRMZM2G005869	6.30458	6.99269	8.16827	10.3761	5.99451	7.53244	13.4344	13.9818
GRMZM2G062554	8.78076	4.71444	15.8671	9.22615	7.03739	7.468	11.6811	10.9389
GRMZM2G127714	2.33138	1.59921	1.86633	0.66095	1.30676	1.6211	1.65728	1.40019
GRMZM2G152189	33.937	83.6784	71.0642	40.5198	38.2305	49.5254	39.9577	54.3899
GRMZM2G437977	18.2257	15.5115	13.4199	15.5685	12.2169	9.75498	13.0122	13.399
GRMZM2G119483	10.8887	12.5268	9.27873	8.3414	10.8695	12.742	9.54923	8.17103
GRMZM2G039870	0.608066	0.22267	1.20864	0.87859	0.334048	0.323438	0.542275	0.25453
GRMZM2G372495	2.66795	4.76281	3.34927	1.03786	0.586267	0.709558	0.594821	0.279194
GRMZM2G025255	8.05854	5.80259	8.55271	27.6173	9.23488	6.49851	19.456	28.8384
GRMZM2G079949	117.45	126.526	122.392	130.387	115.254	112.583	95.9247	82.3156
GRMZM2G141503	8.86122	7.27103	8.07272	5.81812	6.59435	7.82511	6.0869	5.14739
GRMZM2G125424	48.8164	76.2336	61.3202	43.153	47.6286	39.1893	58.7331	49.5235
GRMZM2G106245	61.3763	74.2993	61.0514	45.102	47.3111	43.8604	43.1946	39.4363
AC208440.3_FG003	5.65157	5.28015	7.86366	6.14772	6.57074	7.46848	7.77332	8.80611
GRMZM2G005290	8.08835	13.6827	6.54853	4.33858	5.10029	3.21737	3.64581	3.82731
GRMZM2G131202	4.23866	2.93136	3.7611	4.6827	7.03617	7.17124	8.266	8.34756
GRMZM2G047161	4.7365	3.61633	4.38183	3.59563	3.62927	4.23853	4.70717	4.88211
GRMZM2G110843	32.5717	36.5776	30.3668	28.8339	30.4637	33.4105	35.3828	30.2208
GRMZM2G111886	22.4205	19.5271	23.4995	22.5959	27.3537	27.1585	19.0591	12.9393
GRMZM5G893921	9.37071	9.75116	6.64978	7.73323	4.90767	7.67597	7.08589	3.50572
GRMZM2G355450	9.68696	10.596	7.80795	5.18144	10.5974	8.13536	5.06881	4.42189
GRMZM2G474769	1.4168	1.08989	1.10958	1.56378	0.713476	1.15136	1.68907	1.42705
GRMZM2G035996	7.50011	5.74919	6.63413	5.95342	8.62489	9.23517	8.27029	8.37581
GRMZM2G432050	3.04944	5.74231	3.59476	2.33395	1.91768	1.94381	1.12483	0.913242
GRMZM2G005233	14.9952	4.84144	10.2745	3.98852	19.2991	11.4528	3.93017	2.96473
Novel01506	1.06416	0.918552	1.12462	0.584142	0.892423	0.609937	0.532614	0.499991
GRMZM2G173372	58.5247	58.0146	58.9513	39.1021	29.0059	22.4915	34.1054	33.743
GRMZM2G171078	52.4905	49.6936	42.3666	93.2543	55.1244	114.958	105.544	83.4487
GRMZM2G305154	115.618	164.185	113.956	82.9301	97.0098	93.8213	81.1904	64.4349
GRMZM2G080503	16.8356	9.90104	12.7725	4.66467	10.077	4.15255	3.5007	6.43435
Novel00008	3.98865	4.51878	4.11601	2.22624	4.29668	3.98263	3.50875	2.14599
GRMZM2G314769	11.5173	18.7514	12.261	14.4532	24.4668	75.9971	8.46124	9.92873
GRMZM2G040397	66.5922	52.0872	103.148	124.622	64.7271	107.159	186.775	223.599
GRMZM2G134550	1.86502	2.35467	1.6657	1.39533	1.74941	1.36811	1.19467	1.02537
GRMZM2G028779	15.7521	7.35909	7.72418	3.50758	12.5611	7.22128	2.45595	1.55779
GRMZM5G842058	120.181	136.847	103.062	98.3635	73.7741	81.9698	71.4146	49.4164
GRMZM2G101105	9.98934	7.42202	12.4416	10.3885	13.5454	11.2976	10.7181	12.7961
GRMZM2G064657	3.92908	3.70144	4.95898	2.39078	3.56697	2.28832	2.48668	2.87628
GRMZM2G087740	2.27475	1.08509	2.75546	8.56289	2.24281	1.47106	5.50532	5.99501
GRMZM2G050730	193.121	439.776	97.0094	116.496	87.4825	122.35	105.115	57.6369
GRMZM2G079389	5.39312	4.06091	6.05527	5.05045	4.75485	6.02333	7.45744	6.71762
GRMZM2G102163	0.505184	0.678316	0.581345	0.844107	0.488451	1.30058	1.0531	1.74459
Novel00244	15.1931	13.967	15.861	17.0272	30.2908	28.5879	32.3911	25.3393
GRMZM6G608324	3.6954	5.99144	3.01929	2.12346	2.45644	1.90273	1.90319	1.8717
GRMZM2G136155	5.86645	8.19695	7.59473	6.90337	8.86271	10.8123	11.3299	9.20096
GRMZM5G826654	0.950033	1.14806	1.09326	0.813058	1.72231	1.22291	1.28145	0.765522
GRMZM2G029307	9.65073	9.7186	11.5621	8.68762	13.1018	13.6139	12.1177	10.5004
GRMZM2G099255	11.8255	10.2773	10.7854	13.7222	9.67731	11.2927	13.7345	12.3072
GRMZM5G823750	10.8036	8.86157	10.7279	11.1491	9.37166	10.8072	14.1379	13.4057
GRMZM2G093278	2.63168	2.89864	1.60885	1.40765	1.59032	1.7002	2.25221	1.42002
GRMZM2G076474	23.4658	14.4307	22.9476	19.3341	25.1846	11.921	10.5203	10.4098
GRMZM2G063291	6.78793	4.96137	3.69566	4.50641	6.70424	5.85071	8.54731	7.01556
AC194914.3_FG002	59.7111	97.112	62.0362	53.8767	73.5869	65.3193	40.9777	36.2696
GRMZM2G006085	56.4693	66.268	51.7422	59.8466	48.7316	64.6636	68.5018	57.5094
GRMZM2G147172	4.21822	6.79662	2.48101	2.13929	5.438	2.48638	0.996186	0.899201
GRMZM2G143205	16.9285	13.0095	16.6258	15.2794	22.7036	21.0879	19.0554	22.7734
GRMZM2G451716	44.2262	31.8924	44.4289	28.1543	37.3719	27.1154	26.0717	25.5556
GRMZM2G130889	35.8505	36.9505	40.0677	48.0812	39.1929	38.4883	58.1151	59.7453
GRMZM2G164440	510.66	557.977	217.052	148.616	417.192	254.228	139.779	94.6131
GRMZM2G171588	18.6765	18.1002	19.3642	14.0169	14.8843	15.3637	16.1899	11.1113
GRMZM2G138029	4.74903	5.90771	3.64333	4.49694	1.74441	2.56074	4.16773	1.98302
GRMZM2G082372	23.4049	28.7867	18.9024	21.9455	20.3681	14.2292	17.5636	18.9435
GRMZM2G123262	4.77112	3.83118	2.11722	2.93565	3.42966	1.93405	4.16799	2.33326
GRMZM2G023013	1.2836	1.85815	1.29247	0.392333	1.16352	0.65716	0.983742	0.554092
GRMZM2G161102	36.1065	27.2761	32.6933	25.241	41.4025	30.1992	17.9508	19.0333
GRMZM2G086994	25.4318	24.5224	25.1115	25.9202	27.2074	30.3256	27.9708	25.4635
Novel00393	11.8386	9.48883	16.6817	13.3662	21.0971	19.2961	14.9612	17.3822
GRMZM2G010909	40.6297	54.1598	68.1056	36.753	41.5357	49.5148	35.8061	32.5315
Novel01398	0.570251	4.07725	0.196866	0.418314	2.68789	5.27176	0.559406	0.131286
GRMZM2G031993	2.94185	4.53638	3.70273	3.14712	3.5555	4.08805	5.46743	5.71458
GRMZM2G070780	13.8972	13.8114	9.75272	13.3141	12.9413	8.53122	12.0685	10.4901
AC229993.1_FG009	3.93023	1.3969	2.12835	0.753743	3.16671	1.62324	1.41746	0.798384
GRMZM2G385428	18.0601	19.5325	9.70816	11.0099	25.7444	20.7288	4.39883	2.96178
GRMZM2G048013	160.478	174.484	141.528	165.506	109.963	164.211	140.137	112.133
GRMZM2G144995	107.187	133.041	110.555	98.3765	68.6627	54.7884	74.8044	65.4836
GRMZM2G065394	18.5483	24.6165	20.7677	17.4821	17.5992	25.7838	29.7404	13.4923
GRMZM2G364839	7.49329	7.81075	6.35376	3.21449	3.97208	4.30743	2.25682	2.57257
GRMZM2G083374	3.15128	2.87286	3.66579	3.28442	4.58337	4.05413	3.85219	3.90915
GRMZM2G449033	9.02118	8.76017	8.07427	8.05315	6.36006	4.85941	5.88219	5.23344
GRMZM2G013082	7.75627	12.7396	8.2335	9.00108	10.5021	17.0851	6.51017	4.44033
GRMZM2G083128	0.216076	0	0.149191	1.42654	0.0522296	0.151712	0.476925	1.24365
GRMZM2G046316	12.6524	17.512	4.26638	10.2166	9.67286	12.5678	4.29362	1.89677
GRMZM2G054559	155.131	183.706	235.005	335.728	166.325	185.318	264.102	332.061
AC202181.3_FG010	6.32296	6.42232	7.96619	5.7312	7.37839	6.18724	7.4192	6.14907
GRMZM2G157306	10.1442	10.0565	11.946	10.2789	12.0217	11.8246	14.0847	13.3583
GRMZM5G899787	2.31725	2.0677	2.90288	3.26341	3.26148	4.05033	5.68295	4.82839
GRMZM5G837626	76.6966	94.164	81.0721	84.9117	75.0534	68.2007	90.8529	85.3291
GRMZM2G042756	48.48	14.4097	86.5095	61.2953	60.4641	51.171	41.3121	67.6068
GRMZM2G040736	43.9947	27.343	34.6941	19.1262	41.5812	35.8416	18.8155	18.698
GRMZM2G175071	17.5208	12.9109	17.324	22.758	14.9888	16.3643	28.0754	28.4985
Novel02115	1.22018	0.591624	0.858079	0.745895	1.22892	2.45909	1.13602	0.858349
GRMZM2G049877	5.58589	13.5956	8.91377	5.11683	9.19861	9.83461	4.67675	3.47727
GRMZM2G140758	28.8723	24.0584	26.9058	29.4853	22.6475	21.2657	28.6009	23.9165
GRMZM2G111441	1.68708	1.95637	1.64727	0.812552	1.23576	1.85459	1.81799	1.64779
GRMZM2G160801	18.6245	15.1323	18.5097	19.8162	13.2371	16.9444	17.907	15.592
GRMZM2G007249	19.42	2.79027	16.7608	34.3253	6.43079	3.12761	15.184	19.5886
GRMZM2G386163	3.85374	6.8395	8.95726	10.4728	6.1794	3.05854	5.02968	9.004
GRMZM2G119272	1.8419	1.33549	1.61088	4.63894	2.67134	8.4923	4.06546	4.62215
GRMZM2G301172	2.39328	2.11619	2.41822	2.42646	1.41098	2.11755	2.07577	1.88143
GRMZM2G320689	7.65094	10.1992	8.18032	5.8418	5.81031	4.92254	4.24158	3.8468
GRMZM2G701201	3.52275	0.506789	3.73945	1.67003	0.57347	0.757166	1.09315	0.67861
GRMZM2G017080	2.34549	2.38406	2.64864	2.5728	2.88773	2.5908	3.27929	3.70926
GRMZM2G013773	11.0173	13.3405	16.1255	13.2663	16.4532	14.84	12.5301	13.3336
GRMZM2G168917	20.3132	16.6401	15.548	15.5693	21.3597	25.6607	12.7971	11.7988
Novel01223	37.4611	41.1155	34.9956	29.8472	22.7649	16.3774	34.581	20.2287
GRMZM2G040840	2.72691	1.73437	4.00511	3.641	3.20901	4.28273	4.35577	7.35189
GRMZM2G424857	40.288	24.3234	34.7911	25.9819	17.0397	14.1806	10.4404	9.92762
GRMZM2G001652	10.9046	10.2654	9.51002	9.12596	13.2866	11.2008	9.43322	9.52763
GRMZM2G170452	11.3691	9.67826	10.7456	9.85965	7.7314	8.86947	12.0451	11.0631
GRMZM2G091811	5.59237	5.85453	5.85674	5.28779	6.58872	7.29752	6.98086	5.44176
GRMZM2G162690	6.86964	10.8711	17.4669	37.9147	8.80341	6.89049	42.3327	59.2958
GRMZM2G134889	38.3916	44.0659	39.7556	28.4212	34.7375	33.1511	32.5551	28.0366
AC184169.3_FG001	4.80763	4.91829	5.44461	6.53091	7.28616	5.80453	7.48604	8.16948
GRMZM5G853245	78.6779	44.1035	86.8037	98.7479	33.7801	9.59325	48.1373	57.9824
GRMZM2G144843	2.27394	2.22632	1.55067	1.67322	2.34112	2.95665	2.60764	1.59963
GRMZM2G017624	50.6162	31.0689	51.291	37.1591	66.8179	49.8927	36.8738	30.1979
GRMZM2G005791	10.0372	9.75796	11.2979	9.85742	14.2522	13.6283	13.7875	13.4271
GRMZM2G055070	0.237028	1.75043	0.0909209	0.579583	0.763924	1.01703	1.06572	0.181899
GRMZM5G886785	18.808	17.6183	17.8377	18.0254	21.2057	19.1436	19.4719	19.2092
GRMZM2G148751	14.2401	12.3635	12.5263	8.42136	12.8971	11.3181	11.2472	8.75065
GRMZM2G140867	106.257	121.696	118.464	120.263	109.08	108.533	94.0133	93.9957
GRMZM2G030181	17.0383	29.1381	27.3796	11.7741	6.84659	2.95761	3.58011	2.30743
GRMZM2G342033	0.565441	0.189806	1.44597	0.307249	4.17627	4.19066	1.07856	0.723213
GRMZM2G010037	8.44769	6.79387	8.5061	6.4551	11.6988	11.0526	7.98491	8.84643
GRMZM2G146115	76.6062	79.3252	77.6763	82.37	79.3868	84.019	92.9606	84.7011
GRMZM2G137507	8.58155	16.1674	6.28428	3.96581	7.09637	8.40854	3.02094	0.756241
GRMZM2G117281	6.53524	61.1111	2.19003	3.73159	12.6289	26.9767	5.0636	1.40537
GRMZM2G059634	29.7804	52.0106	28.3602	23.2595	22.8759	20.5618	18.1796	8.66317
GRMZM2G057652	1.06582	1.93197	1.43092	1.38995	1.54578	3.11808	1.78615	1.92213
GRMZM2G087806	11.6156	11.3766	12.6145	9.71339	12.8231	13.573	13.1746	13.1394
GRMZM2G067303	116.797	181.665	121.162	82.4631	116.066	126.229	119.015	90.1343
GRMZM5G842148	1.09824	0.884774	0.58978	0.447572	1.41582	0.685426	0.808019	0.842808
GRMZM2G021464	10.723	13.3096	10.9047	10.4269	6.38944	7.7623	9.4182	9.98956
Novel01912	8.66128	5.98413	6.20849	3.63778	6.43786	5.533	3.98407	3.39557
GRMZM2G402262	0.170971	0.860869	0.0983734	0.20903	4.1327	2.80101	0.20965	0.393617
GRMZM2G328781	4.18555	5.70967	4.6116	3.41151	4.62812	4.27269	2.83922	2.76783
GRMZM2G087172	10.7123	9.95308	10.7731	15.1234	10.4985	11.1707	16.6737	20.3517
GRMZM2G111269	31.9577	25.5841	34.4627	26.4655	41.9277	45.8174	29.9944	31.2576
GRMZM2G413069	9.74079	9.85213	10.1161	9.74224	12.0469	16.2768	14.1699	15.2606
GRMZM2G361615	1.26047	1.48089	1.13623	0.821897	1.09177	0.712924	1.03042	0.967305
GRMZM2G074899	0.966041	0.769218	0.904856	1.12615	0.380134	0.657249	1.15704	0.543085
GRMZM2G042897	3.32756	4.26487	3.58057	3.3286	4.85735	4.85479	5.6701	5.67103
GRMZM2G116167	21.8762	94.2947	23.4321	6.29315	65.7785	80.0766	19.2139	14.3774
GRMZM2G053921	13.3774	13.6626	13.4654	19.1005	21.4043	19.2441	30.9073	34.1108
GRMZM5G833323	1.23068	1.73984	1.47069	12.6447	1.4874	2.54797	4.29513	6.89262
GRMZM2G001139	0.367515	1.18432	0.507505	0.314527	0.488594	0.301048	0.180263	0.211527
GRMZM2G111529	5.42999	6.54459	5.52698	6.70841	8.21624	6.63774	9.33225	7.87474
GRMZM2G326734	5.97577	5.18606	5.59079	3.02931	6.51767	8.3005	4.94468	5.42477
GRMZM2G084583	8.6453	5.1354	4.26371	5.6989	4.95951	2.61079	2.83348	3.34784
GRMZM2G041127	83.2101	67.7031	97.577	78.705	49.4717	49.0796	57.4901	38.557
GRMZM2G073829	0.459513	0.462745	0	0.149814	0.629415	3.69239	0.150258	0.846329
GRMZM2G136469	0.677713	0.938409	0.584913	0.725001	2.55963	1.1896	1.03879	0.975162
GRMZM2G035790	0.434351	0.131222	1.57447	0.69035	0.629946	0.609937	1.51795	2.12496
GRMZM2G125552	73.1169	52.513	44.78	44.148	48.3182	56.5273	24.8897	16.8462
GRMZM2G062210	22.6236	25.4968	26.7202	23.2556	21.204	25.049	22.4666	21.6275
GRMZM2G101634	2.92472	5.58236	2.50467	1.20578	3.49371	2.10924	0.750638	0.587217
GRMZM2G016756	7.82194	4.13802	2.54433	1.37709	5.74777	3.19755	1.17656	0.552245
GRMZM5G805585	6.22021	5.04679	4.51189	9.62318	7.05454	15.2478	10.4832	8.85695
GRMZM2G043602	4.11871	4.03853	7.35892	6.22817	5.76383	6.15152	5.18339	6.98694
Novel01866	5.35808	7.86611	7.28017	4.49874	11.235	11.1804	7.9951	7.28246
GRMZM2G038667	8.82894	6.91525	8.13312	7.63232	10.4012	10.41	9.62338	9.34191
GRMZM2G056799	0.659268	1.16183	0.426745	0.503764	2.14137	2.50731	0.505258	0.616604
GRMZM2G003752	13.3117	21.755	10.5609	5.72121	10.5151	10.0482	5.5989	4.88988
GRMZM2G056961	9.54542	12.447	6.05554	5.08703	7.69103	5.79987	3.52646	2.53568
AC226199.2_FG002	2.6928	1.87239	1.99206	1.80288	1.23981	0.675243	0.864806	1.03325
GRMZM2G161696	14.3663	23.9248	22.52	5.52375	23.5598	11.1681	6.59836	4.44113
GRMZM2G030839	6.9568	7.67037	6.73291	5.97558	9.27031	8.89237	8.70561	9.17853
GRMZM2G031529	6.41775	7.52528	7.31784	7.23727	6.97728	7.35578	8.26491	9.63088
GRMZM2G009690	2.50478	2.74366	3.10995	0.752155	2.65549	2.26261	1.85902	2.07395
GRMZM2G148216	4.74466	3.18535	2.83579	2.33832	2.75605	2.7546	4.14929	3.21773
GRMZM2G168506	38.032	38.333	35.2887	32.2348	26.6284	30.6973	31.2677	30.964
GRMZM2G471733	14.8688	28.5945	16.5451	9.72995	26.4014	30.89	16.1844	15.5701
GRMZM2G392101	26.6889	21.058	9.86057	3.50808	31.6861	29.3917	4.96444	3.12199
GRMZM2G037482	0.896447	2.12412	0.515797	0.870351	0.924112	0.89476	0.646617	0.212454
GRMZM2G036861	3.56103	1.55622	3.74995	8.66636	1.58349	2.43738	3.58393	5.56869
GRMZM2G087878	0.987487	2.25056	2.18301	2.06512	2.70102	2.76727	4.01504	4.81609
GRMZM2G001265	17.1694	14.3546	16.2021	17.8551	13.9866	15.8619	19.6596	17.3145
GRMZM2G004119	1.60843	0.636326	1.7187	0.491617	1.3191	3.89883	2.60625	2.51274
GRMZM2G006631	67.6232	98.0156	73.6943	66.6709	51.2029	27.0203	52.3397	59.9453
GRMZM2G111423	2.92373	9.06231	2.53431	4.36375	6.24119	9.8198	5.86664	6.33777
GRMZM2G047592	23.3763	21.0533	21.6275	21.9273	15.6189	14.9553	16.2858	15.5355
GRMZM2G149587	1.06865	1.16585	2.8182	1.9598	2.47551	3.38689	2.73002	3.38291
GRMZM2G110358	4.36799	6.69581	4.97065	4.5096	3.51942	4.48672	4.46346	3.68726
GRMZM2G313448	11.7546	15.7612	11.8576	11.2217	6.09598	5.52237	6.55654	6.40413
GRMZM2G043453	1.54806	1.18401	0.879446	0.862477	1.06575	1.30707	0.913093	0.834609
GRMZM2G153766	18.3646	19.4233	19.7914	16.5721	15.9712	14.8386	14.4766	14.8202
GRMZM2G138516	1.44963	2.50907	2.00702	1.38462	1.53301	1.45781	1.72202	1.82513
GRMZM2G154447	1.19492	0.663904	1.01945	1.15866	1.89237	2.26622	2.60208	2.46642
Novel00996	8.29871	8.32855	7.39866	4.5709	6.40126	7.02655	6.98089	4.92313
GRMZM2G440831	1.75659	2.09582	2.39494	1.42396	3.7845	1.92152	1.42819	0.94509
GRMZM6G901724	65.4812	33.4493	44.1184	49.8528	65.1097	43.172	54.0027	40.4704
GRMZM2G304010	12.4905	8.62439	10.7044	9.2141	12.8029	10.7619	8.72443	8.67538
GRMZM2G163116	19.5715	35.2284	15.1296	10.2956	24.2172	24.4218	9.55067	6.51353
GRMZM2G319057	28.3556	18.7588	12.6235	7.46492	31.6439	29.6094	11.2941	7.02848
GRMZM2G028986	105.511	128.159	109.459	115.665	160.297	193.689	120.629	113.306
GRMZM2G012031	31.0233	22.0073	34.5323	20.1274	34.3813	26.9408	16.6936	17.4385
GRMZM2G151230	20.1188	15.4242	21.3935	30.0682	25.4147	29.2054	48.3589	52.0975
GRMZM2G015869	60.6231	48.9575	70.4787	56.7073	63.6235	52.3066	44.3961	49.0093
GRMZM2G138382	1.61631	1.68686	2.26579	7.68882	1.45622	2.06336	5.29724	6.69803
GRMZM2G069061	64.7624	65.5827	62.2053	74.4545	56.089	75.55	65.3965	58.8889
GRMZM2G175236	0.950514	2.71206	1.36727	1.1621	1.72318	2.27094	0.971289	0.273539
GRMZM2G062476	4.94364	4.96734	6.48539	8.43488	6.97067	6.33788	7.98841	8.57403
GRMZM2G033805	13.0666	13.7031	14.5824	14.1526	13.6018	10.5871	15.1624	13.1569
GRMZM2G412436	0.0775729	0	0.327315	12.6771	0.0312514	0.0605176	28.8854	38.0996
GRMZM2G432060	18.453	12.0715	20.3153	27.6235	13.6974	10.4569	21.4695	18.1892
GRMZM2G064521	0.0706802	0	0	1.55545	0	0	1.21338	4.47488
GRMZM2G142266	2.13837	4.08015	3.30259	2.40798	3.80863	3.95106	3.17416	2.13764
GRMZM2G052701	0.416938	0.367387	0.209911	0.286734	0.944831	0.975809	0.862754	1.13987
GRMZM2G124059	28.7265	30.7745	33.115	29.9327	36.1147	37.0833	39.1973	35.2066
GRMZM2G173858	19.1635	15.5529	21.7624	26.0112	12.7994	13.7207	21.0253	22.7489
Novel00410	3.24066	3.96276	3.12987	2.40552	4.12646	3.79224	3.97378	2.99763
GRMZM2G010221	10.2346	10.5851	12.4495	22.7335	8.43206	11.6889	44.4713	38.3864
Novel00257	9.89613	5.90256	6.16461	4.76628	5.32123	4.76939	4.37927	4.6916
Novel00185	0.602653	0.379307	0.520132	0.921006	0.546273	0.352615	1.20086	0.607011
Novel01675	29.7124	29.8272	30.7458	26.4297	23.9214	34.934	28.3441	25.8001
GRMZM2G130724	4.7517	4.03961	4.45766	4.56756	6.13823	5.78209	5.99556	5.25178
GRMZM2G097640	4.53102	4.13791	4.3451	4.69783	6.49625	5.7181	5.22924	5.52257
GRMZM2G108537	14.4096	8.23828	10.1738	2.98299	21.8212	17.4332	7.4268	8.62401
GRMZM2G111462	3.46709	1.29269	1.36674	1.17339	1.58043	2.30236	0.0882652	0.359055
GRMZM5G867983	2.23118	1.08469	2.12487	0.846571	5.11422	3.87139	2.4529	2.56835
GRMZM2G087105	23.3767	18.5457	21.7395	18.7025	15.4009	16.5454	21.7083	17.0278
GRMZM2G041472	32.5974	40.3485	39.6482	37.6366	28.0215	27.7883	35.9482	31.6092
GRMZM2G163193	20.4408	16.8383	17.1461	20.1795	20.2323	18.8336	20.4314	21.4113
GRMZM2G139714	2.76304	2.66149	3.13351	2.54581	4.83971	3.98309	2.89709	3.0884
GRMZM2G383140	0.55871	0.562639	0.32147	0.68308	1.68814	3.59594	1.71276	1.28629
Novel00594	53.5809	62.3667	57.5659	49.1547	53.077	52.4769	48.3524	38.8047
GRMZM5G857701	16.5526	20.199	9.59128	3.19035	9.41433	5.56034	1.33724	1.79333
GRMZM2G004683	1.32109	1.92905	1.44424	0.646065	1.23741	1.5846	0.809977	0.304146
GRMZM2G114048	0.12383	0	0.313497	38.4846	0.149661	0.0289814	27.4534	44.8157
GRMZM2G091578	36.0717	53.4197	39.7794	21.6728	24.3524	17.9481	26.1213	21.7711
AC206951.3_FG016	13.4008	5.61812	7.47891	6.53948	11.956	22.1429	13.5409	18.0742
GRMZM2G011233	1.55288	1.91132	0.992776	1.00202	0.417069	0.65621	0.846307	0.397235
GRMZM2G028467	4.62185	3.5905	3.82942	3.48728	3.51117	4.2032	4.4368	3.98263
GRMZM2G168681	46.9316	61.0488	61.1834	40.8885	80.2443	69.9904	61.7103	61.6701
GRMZM2G069631	31.4531	33.4928	31.4451	32.6804	27.845	31.396	42.3647	36.2292
Novel01441	6.21579	8.20044	7.04198	7.01033	6.93002	7.33015	8.62643	7.98712
GRMZM2G121208	37.0486	32.1505	32.69	27.0129	28.2043	29.0039	17.2583	14.1165
GRMZM2G146395	2.64652	2.72436	2.57176	0.862837	1.77699	1.5829	1.22598	1.35398
GRMZM2G102047	2.81921	2.83904	4.77094	0.405503	44.2948	65.3991	1.01676	1.33628
GRMZM2G148985	84.8837	87.6789	81.8097	78.4256	85.5018	91.6103	92.7717	81.2644
GRMZM5G892645	97.7124	111.191	98.0795	92.5051	77.1238	85.227	92.9143	84.3749
GRMZM2G000353	1.97376	1.10424	0.504738	0.3575	0.971861	2.30971	0.35856	0.673196
GRMZM2G039345	4.91536	3.66159	4.26167	2.79896	1.9531	2.36383	4.04576	2.71283
GRMZM2G171031	11.9018	13.6319	12.5423	10.8734	14.6216	12.142	14.5142	12.8975
GRMZM2G057436	4.81464	4.71423	6.00078	6.79199	7.6094	8.7199	8.51971	9.51559
GRMZM2G094808	5.73423	3.19563	2.37041	5.0368	5.71924	13.0947	2.73067	1.98665
GRMZM2G073223	3.408	3.17537	3.20707	1.86914	2.98331	2.94446	1.99185	2.29148
Novel00691	1.04438	0.723058	1.35205	1.11725	1.4989	0.534685	0.640322	1.50275
GRMZM2G061078	16.1032	15.2252	12.4144	10.7826	17.4161	16.7247	13.2768	12.6449
GRMZM2G042623	5.56316	5.87227	5.07521	6.19513	3.45091	2.65108	6.80527	4.75275
GRMZM2G051101	10.5106	10.9088	10.8149	10.7742	11.2169	13.2246	11.2369	12.1326
GRMZM2G380197	42.4825	41.0468	28.4899	30.2393	47.846	33.6181	30.1824	27.6728
GRMZM2G093065	7.14449	6.74394	7.95372	9.04136	7.76916	9.38728	11.8347	10.8213
GRMZM2G099780	10.4272	9.65758	10.1145	9.70031	11.1067	10.6901	10.1754	9.74066
GRMZM2G153523	39.041	32.8976	66.5795	69.5965	55.0184	44.849	82.2165	82.5457
GRMZM2G398809	8.79523	6.4187	6.10549	4.83235	10.1565	10.0422	7.85949	5.36961
Novel02031	10.4593	8.51177	6.92853	4.43552	8.86271	5.87136	5.53719	3.68749
GRMZM2G023652	75.1915	85.645	88.9185	66.6696	98.4462	98.2372	70.1798	61.2682
Novel00062	0.993343	0.769484	0.844134	0.560521	0.97891	1.14453	0.880755	0.791625
GRMZM2G162893	14.5512	14.4925	19.3671	13.0495	12.6101	15.7649	17.0098	15.2777
GRMZM2G050137	2.76217	3.59822	4.86996	2.81936	4.25717	1.92753	3.16954	4.72564
GRMZM2G137352	28.7254	44.0928	34.7631	11.2119	28.1977	28.7224	10.253	6.05441
GRMZM2G008232	106.443	135.27	106.655	136.604	125.668	160.133	125.739	106.393
Novel00746	0.100658	0.0126707	0.202707	0.799917	0.0456204	0.0294476	1.92858	1.81046
GRMZM2G387341	0.530729	0.610813	0.436244	16.6852	0.916339	2.04064	3.25398	16.757
GRMZM2G068350	8.22317	6.33676	9.81945	9.96623	13.1361	16.038	14.9937	16.4898
GRMZM2G069594	118.515	175.15	114.589	66.6489	63.0623	62.3629	54.8609	40.911
GRMZM2G047476	12.7662	8.64093	11.1988	10.0429	9.29547	11.2656	9.23862	9.33525
Novel01922	10.3667	7.57435	7.58562	5.7172	9.26063	8.63684	9.08485	7.26373
GRMZM2G049811	75.3279	57.4197	66.3626	88.8143	49.7891	63.9794	48.8525	49.6656
GRMZM2G021517	9.93753	8.2728	10.6428	10.8861	12.3628	12.9624	10.4309	9.94456
GRMZM2G070475	2.54728	1.36033	1.59889	10.9001	35.4975	27.0986	15.7124	14.8833
GRMZM2G140455	10.3939	84.8574	7.68913	4.21425	27.3032	60.5669	4.29178	1.22088
GRMZM2G036288	0.365582	0.690287	2.15607	36.6508	0.662762	0.962566	26.561	48.3428
GRMZM2G338884	6.9849	4.3018	6.44364	4.30517	6.83726	6.01213	5.94601	7.04372
GRMZM2G001764	7.37047	12.0322	3.40715	2.9267	5.02498	2.62927	2.54915	2.34467
GRMZM2G042442	2.80875	4.67988	3.08527	3.05936	3.2712	3.97406	5.10363	2.96867
GRMZM2G162840	7.63633	5.99182	4.13748	3.73448	5.99901	7.85632	3.51146	3.51614
GRMZM2G014994	9.26309	16.5261	10.7778	9.89374	13.2308	17.7137	13.0209	13.1927
GRMZM2G028353	127.133	89.5963	83.8473	78.7442	139.794	121.422	65.0252	49.5184
AC217358.3_FG011	22.3623	22.6905	21.6028	23.159	19.083	18.5904	25.3988	23.7035
GRMZM2G104958	17.8745	17.2786	19.5238	19.2409	15.2628	15.9459	20.1609	19.854
GRMZM2G398736	13.6117	12.4902	9.43459	7.38919	15.1807	16.9741	13.7911	13.3094
GRMZM2G013450	5.72495	5.66749	6.81136	7.07842	5.66823	6.58583	9.83606	7.59538
Novel01361	9.23315	9.12669	7.63834	8.21925	7.25087	8.01639	12.1046	10.5305
Novel01257	3.33321	2.28252	3.06858	3.26015	1.85311	1.71624	4.33252	3.06954
GRMZM2G066867	39.2438	37.5393	43.1713	59.1638	53.192	50.3867	55.795	61.09
Novel00550	9.15345	9.15268	9.71456	6.20845	8.17007	7.30497	8.80486	6.47841
GRMZM2G064600	20.7185	28.1244	21.5464	27.5983	23.8137	20.9277	30.8987	23.9704
GRMZM2G080530	82.2412	37.8466	105.675	54.7131	87.6501	65.428	70.4634	79.7598
GRMZM2G161004	3.75134	3.61697	3.55148	3.74067	3.47274	3.64264	4.43688	3.88948
GRMZM2G178533	2.20067	1.22851	2.78018	3.97732	1.27204	1.06369	3.6958	5.28675
Novel00259	3.16612	3.94869	4.54029	3.8709	4.59187	5.98503	5.16656	4.68189
GRMZM2G063754	35.9466	38.8355	35.5564	30.861	33.4453	39.2206	40.5823	36.3747
GRMZM2G014676	21.0511	28.0162	26.0773	22.356	18.3584	22.9436	22.9285	18.103
GRMZM2G166721	16.0776	11.6516	19.6243	14.2026	18.9258	10.9024	10.7121	11.8211
GRMZM2G064613	4.34287	6.08319	4.15438	2.81868	3.19679	3.70175	2.58597	2.28357
GRMZM2G421491	8.75301	6.55871	8.29041	5.83254	6.08326	4.0939	6.51113	4.56832
GRMZM2G017421	12.529	14.4752	14.8288	14.7358	17.3006	17.9351	19.4323	18.8587
GRMZM2G063972	17.0531	16.907	15.8349	16.8483	16.7044	15.27	18.2442	19.1857
GRMZM2G053779	23.8635	24.0314	16.2655	21.4703	15.6779	26.35	29.9374	27.2585
GRMZM2G505380	4.61386	2.46835	2.82064	5.99347	6.97037	3.50103	4.90624	6.22396
GRMZM2G114667	2.56854	1.96807	2.40959	2.79896	3.67795	3.07106	2.73879	1.92828
GRMZM2G392516	1.42585	1.22202	1.11715	1.85451	1.42995	1.31353	1.48801	2.13023
GRMZM2G109805	2.16451	1.94894	2.98899	3.67373	4.06252	5.36384	4.30914	3.57619
GRMZM2G133802	244.14	358.941	283.36	267.095	343.742	416.284	191.132	153.637
GRMZM2G077837	164.812	129.081	140.308	152.755	154.161	152.708	165.836	172.995
GRMZM2G139329	2.99459	3.01565	4.12396	3.96129	4.80589	5.17027	4.75561	5.48151
GRMZM2G072855	422.495	633.797	358.815	218.959	375.244	334.57	223.545	152.771
GRMZM2G172032	6.0642	4.62755	5.288	5.66419	6.78289	10.9751	6.14286	5.89668
GRMZM2G325462	30.1739	39.9288	21.752	6.40251	17.7819	16.6335	5.19836	5.16701
GRMZM2G451224	9.20524	0.265942	1.77997	3.09033	0	2.64886	4.44107	4.03877
GRMZM2G102421	97.2641	86.7874	93.2346	84.6739	64.9419	80.4366	71.1389	64.1103
GRMZM2G176998	14.2282	6.9115	6.33072	11.6335	11.0454	9.60414	15.1838	11.469
GRMZM2G111603	4.03776	3.09381	2.65995	2.89755	4.52639	3.8348	2.9779	2.59342
GRMZM2G048806	8.20483	6.54393	8.21435	11.3554	8.30988	7.48906	11.7512	11.447
Novel01562	7.77843	4.73143	4.62574	4.27628	3.97491	4.45956	5.50523	4.80747
GRMZM2G090779	44.3122	38.7161	42.5148	48.6051	31.7244	37.9968	39.9162	41.9628
GRMZM2G091362	33.8901	58.34	41.0923	28.3639	27.074	23.3072	31.6029	20.476
GRMZM2G420882	2.10662	0.622074	0.911357	1.6073	0.53601	1.33453	2.35012	2.35204
GRMZM2G108780	306.054	351.857	284.503	298.436	271.429	333.927	277.838	239.764
GRMZM2G129444	12.9421	13.5598	13.0236	13.3343	14.7164	14.4894	14.4731	12.9632
GRMZM2G130505	60.2165	59.7335	41.5054	27.0575	66.0249	33.2715	19.221	20.7592
GRMZM2G323888	96.2515	96.8165	192.763	227.07	97.9367	88.1316	167.266	141.102
GRMZM2G117771	8.69104	9.22955	9.86491	6.7135	9.11934	8.55232	9.59148	6.41194
GRMZM5G899851	9.92883	10.1361	34.7286	21.1077	27.0926	28.8074	30.6676	27.7877
GRMZM2G028438	8.01826	7.13816	10.4875	8.61565	11.5391	10.1569	13.6333	19.0547
GRMZM2G436199	8.84891	5.64528	5.3847	5.55095	6.15928	5.801	3.46543	4.85309
GRMZM2G473152	5.02291	6.56412	8.86879	6.28165	11.0755	9.2879	4.79574	7.23851
GRMZM2G103066	5.35307	5.15835	4.83248	3.72369	4.68495	5.61618	5.6021	4.5684
GRMZM2G040161	5.46564	4.69681	3.52219	4.54396	5.72498	7.33401	5.45106	4.52996
GRMZM2G354209	6.85171	5.03225	8.53678	8.88079	9.40168	8.74134	10.5496	12.3348
GRMZM2G124411	93.3143	125.992	100.705	71.5196	78.7086	81.0261	80.7704	70.2267
GRMZM2G033199	21.8385	25.2696	20.9515	19.4915	20.5223	24.6725	24.4077	24.2158
GRMZM2G160515	0.829181	0	3.53049	1.72339	1.90407	3.20204	1.42347	3.34071
GRMZM2G153928	4.96849	5.89576	6.9193	7.15783	8.79698	9.44338	7.99398	8.26935
Novel00804	11.4801	4.61236	2.12195	1.30902	1.29402	5.63815	0.218817	0.410829
GRMZM5G800598	2.05549	3.97276	2.58575	4.511	1.51216	1.03087	5.94902	8.74436
GRMZM2G026180	16.2511	18.2716	19.6464	21.2659	31.6845	38.9537	23.5188	21.7494
GRMZM2G012404	5.48415	5.15099	5.43104	4.54517	7.2017	6.32503	6.4985	5.37205
GRMZM2G150014	25.2146	19.5963	30.6259	32.0325	21.136	23.5158	38.8728	39.6029
GRMZM2G076257	1.44534	1.5397	1.4433	1.92771	1.19824	1.0204	1.72837	2.03501
GRMZM2G051330	4.58338	3.59299	4.20054	3.8588	5.77165	6.32701	4.47603	4.10709
GRMZM2G396835	1.31439	1.01219	1.3346	0.378113	0.934454	0.633342	0.663661	1.60203
GRMZM2G134072	0.307412	0.0515957	0.176879	0.125281	0.123846	0.119912	0.188479	1.65139
GRMZM2G176274	4.23062	4.20356	3.14824	2.86204	4.94267	4.19159	3.18179	2.62977
GRMZM2G452529	9.52495	6.52972	9.10837	7.90016	9.45806	9.78561	8.44453	8.62222
GRMZM2G081175	86.4808	44.2711	106.162	113.807	65.0736	65.0853	109.619	187.375
GRMZM2G164418	10.2012	11.6872	13.7104	11.2644	13.5975	17.6805	17.9403	17.9784
GRMZM2G171394	8.14808	9.82061	4.72515	5.02015	4.41985	4.317	4.05163	2.91722
GRMZM2G356076	4.91821	6.30241	8.83142	9.2282	5.04258	6.62825	9.19356	10.406
GRMZM2G140561	23.9797	24.6083	13.3375	13.3674	18.3551	22.2485	10.0115	6.07934
GRMZM2G328438	7.68734	7.77152	5.67951	9.87396	15.6174	9.2408	8.65618	8.367
GRMZM2G048522	0.31253	0.183591	0.659353	0.859725	1.54237	1.43242	1.62874	3.1479
GRMZM2G432926	25.9227	46.4435	22.8405	24.8341	25.9992	24.7207	18.6453	13.3167
GRMZM2G090152	1.27272	2.27497	1.17168	0.50571	1.15365	1.82445	1.2095	0.952287
GRMZM2G155561	0.848162	0.355886	0.488015	0.604896	0.68339	1.24066	0.95337	0.732253
GRMZM2G436226	3.4637	2.45107	4.41679	5.30295	6.82617	6.28072	4.93604	6.96852
GRMZM2G162369	2.38474	1.68106	1.8661	1.04961	0.576437	1.00463	0.350908	0.549024
GRMZM2G030240	1.96594	1.05307	0.336942	1.38077	1.21329	2.00687	3.12877	2.07044
GRMZM2G412373	0.893747	1.38005	0.937066	0.728464	0.480079	0.720488	0.681917	0.571561
GRMZM2G053503	6.52808	7.40315	4.39907	17.3287	14.287	10.3233	15.2887	67.1576
GRMZM2G463953	19.9348	13.7284	23.043	38.5803	14.2074	12.187	26.4177	23.3589
GRMZM2G148099	1.93686	0.562639	0.47149	0.318771	1.35051	0.740981	0.319716	0.128629
GRMZM2G468610	2.04236	1.49969	1.6158	2.0288	3.59972	3.23643	3.80877	2.84079
GRMZM2G130079	259.817	458.108	256.92	180.418	194.269	175.705	202.179	169.869
GRMZM2G017386	7.53144	10.9215	6.56206	3.7358	8.45229	13.6985	6.59662	7.48063
GRMZM2G041847	7.22456	6.84298	6.22992	6.20804	8.70901	8.12655	8.85896	7.73613
GRMZM2G070378	29.3978	28.2131	25.715	26.3301	30.8656	38.416	26.7004	23.0905
GRMZM2G020148	9.19766	10.4894	4.20657	6.48754	5.27309	5.05961	4.04867	2.71477
GRMZM2G092741	19.4939	21.3978	19.825	24.4291	17.523	19.3616	22.0216	23.0009
GRMZM5G808811	46.3656	66.7363	45.6481	46.595	37.5672	30.4129	44.2461	29.3195
GRMZM5G862956	23.3417	30.7889	25.0032	18.6329	29.7112	21.2124	22.1518	16.6145
GRMZM2G137864	166.788	266.12	262.649	336.033	349.539	466.114	573.521	556.955
GRMZM2G381059	11.7381	11.6539	11.8163	14.1991	9.23255	13.3968	10.2557	10.6046
AC194970.5_FG004	11.1587	9.33887	11.9184	20.9011	8.95601	9.10258	18.997	20.2029
AC234528.1_FG006	1.39862	2.09704	1.85984	3.91391	7.55033	13.5663	5.52622	15.3128
GRMZM2G104025	379.8	566.254	385.611	289.108	289.735	314.562	292.249	216.87
GRMZM2G140394	9.97927	9.9714	11.3945	10.2107	13.7939	11.5418	12.2131	11.4427
GRMZM2G137399	0.170042	0.13699	0.234813	1.08105	0.246615	0.278578	0.458723	0.587217
GRMZM2G468756	8.32856	7.16622	10.0694	8.74321	10.1933	9.45829	11.053	10.376
GRMZM5G846082	0.458615	0.384867	0.175919	0.280352	0.0923801	1.87836	0.0937278	0.0879869
GRMZM2G173416	8.46922	8.71726	13.946	12.5856	12.7807	14.9482	9.46717	13.2501
GRMZM2G069970	20.044	17.3815	23.0925	20.1946	20.6081	23.8357	21.8475	20.99
GRMZM2G137707	9.3953	10.5452	8.17975	7.45676	14.1194	16.2949	10.4484	8.82762
GRMZM2G161507	2.01357	3.11958	1.33681	2.46179	4.30558	4.71259	2.94392	2.05042
GRMZM2G041878	15.6891	15.697	17.8982	19.6585	16.0509	17.645	20.4863	22.2188
GRMZM2G330229	1.5173	1.55431	1.35469	1.53522	7.24035	6.30628	3.36825	2.83069
GRMZM2G168760	14.8271	12.8192	13.2867	12.1105	18.1709	14.0945	18.2323	18.5498
GRMZM2G142649	18.483	16.1623	15.0019	18.772	12.2546	12.5434	19.3961	16.6074
GRMZM2G322129	10.4607	15.8871	12.6576	12.772	10.1074	9.07312	19.5711	22.7452
GRMZM2G165418	22.6393	22.8391	24.266	25.0169	25.3638	29.1112	27.3901	27.5225
GRMZM2G046284	5.01801	0.079789	0.425491	1.29159	0.223438	4.29592	2.20221	1.33768
GRMZM2G116475	8.36029	10.9448	9.09591	6.82969	7.76187	9.69434	5.17241	5.11806
GRMZM2G171852	25.5193	27.3664	29.9382	30.5318	22.4764	22.3051	29.7492	27.7364
GRMZM2G119696	2.7592	3.93319	3.33466	2.63403	4.53771	4.68845	3.36796	3.50975
Novel00065	1.76797	2.21202	1.91121	1.17901	2.59002	3.76163	2.49641	1.48011
GRMZM2G161097	9.69143	10.7536	18.5359	19.6931	17.2984	25.3597	15.295	31.9186
GRMZM2G419290	1.22183	1.28099	1.1749	1.61659	1.63853	1.44938	1.78558	1.86888
GRMZM2G032684	14.9461	12.6105	14.9174	14.1875	13.0042	12.763	11.9331	12.5971
GRMZM2G459291	11.2609	10.4729	10.9005	15.9543	13.8101	15.3868	12.6713	13.5346
GRMZM2G120740	28.7069	34.1268	31.3213	26.9054	24.3297	24.3584	31.1845	24.9895
GRMZM2G350711	11.3921	8.87873	9.7624	12.7796	22.1539	14.2529	22.3285	19.5309
GRMZM2G134708	94.7332	60.5215	131.229	171.274	75.8179	97.3477	129.543	113.434
AC213612.3_FG001	1.44088	1.6583	0.118436	1.76163	0	0	0.126204	0.355421
Novel00418	6.95434	7.00325	8.28357	7.90573	7.5694	8.32839	9.12604	9.08202
GRMZM2G140594	0.892375	1.21043	0.733506	1.29141	0.924446	0.895083	1.18358	1.25783
GRMZM2G015200	11.8478	11.9312	8.05831	11.5882	9.019	12.2504	11.1021	11.1549
GRMZM2G474531	3.21958	3.24223	2.70747	2.04383	4.78914	4.27476	2.88504	3.70613
GRMZM2G115834	2.97533	3.84425	2.58407	2.33358	3.76559	3.21898	3.06331	1.90635
GRMZM2G081626	23.7289	12.3333	20.4247	17.8979	21.7981	16.795	15.1059	16.466
GRMZM5G829897	2.04474	1.96107	3.58553	4.10698	0.941433	2.39277	3.82067	3.58665
GRMZM2G086971	13.836	16.3484	13.1621	8.57072	11.6386	9.28282	9.36527	9.76849
GRMZM2G060949	1.2773	1.32303	1.21789	1.29392	1.2791	0.469765	1.34251	1.63836
GRMZM2G111926	122.904	100.554	77.5429	66.3125	73.0185	94.8093	55.9324	55.1079
GRMZM2G055009	3.09439	4.44341	2.67068	2.97753	4.91724	4.76105	4.11064	2.40766
GRMZM2G038356	43.6446	67.3065	46.5994	46.8295	43.0376	54.2787	60.5159	46.8243
GRMZM2G105065	5.84098	6.77121	4.45499	3.40452	5.41767	4.05341	2.58179	2.03274
GRMZM2G371795	7.00551	5.09217	6.66753	7.53458	5.02917	5.54745	5.23172	4.79001
GRMZM2G563190	3.05948	3.79199	4.762	4.14815	5.83095	3.87858	4.37689	2.16728
GRMZM2G035625	11.445	8.59088	11.3855	3.93634	10.4808	5.41772	4.17856	3.43568
GRMZM2G096271	1.9317	4.20006	1.11146	2.3617	1.0612	1.0275	1.34586	0.353759
GRMZM2G115716	0.519922	0.73301	1.75503	0.127132	3.64458	3.77218	0.340023	0.718192
GRMZM2G175265	0.715733	1.13263	0.941298	1.6251	1.23576	0.717905	1.00303	1.88319
GRMZM2G103579	17.1771	19.5082	22.7756	22.3075	23.5051	24.6569	27.3351	29.5715
Novel01369	1.14691	0.923982	0.791891	0.560887	2.71686	1.87898	1.06885	1.74271
GRMZM5G898684	0.748411	0.565256	0.861241	1.90627	0.716084	1.35019	1.68249	0.646134
GRMZM2G167932	66.9663	83.8266	73.5524	70.0438	63.4898	59.5656	76.0871	70.4884
GRMZM2G003406	22.8434	17.4881	19.984	17.3506	23.17	11.2899	14.6925	11.464
GRMZM2G032878	35.4736	52.6202	38.5764	36.6044	36.6567	39.3114	42.0633	34.8726
GRMZM2G010149	10.5708	17.1219	10.8454	7.70759	7.23448	5.21626	5.07555	5.05788
GRMZM2G052625	0.221637	0.223196	1.0202	0.0677434	0.267869	0.129681	0.611499	0.637827
GRMZM2G068955	1.72531	1.57038	1.24088	5.47623	1.4436	1.00948	3.70233	4.354
GRMZM2G011731	22.5272	15.9861	21.6786	22.3475	16.1606	15.0692	19.0618	18.5767
GRMZM2G168119	19.9983	25.437	21.2588	19.6257	22.3634	21.4432	22.7996	19.8547
Novel01111	1.32085	1.20544	1.32999	0.958835	1.19728	1.35247	0.75922	1.18786
GRMZM5G841920	4.84215	2.71942	7.50097	3.75694	3.03864	2.17936	3.42553	2.46538
GRMZM2G073764	50.4361	117.749	46.5408	33.3503	33.1972	44.224	27.6421	11.5571
GRMZM2G095595	4.07929	6.06226	4.4664	5.32629	3.97289	4.91265	7.09041	6.2914
GRMZM2G124530	6.78216	6.11594	6.88004	5.11381	4.48402	4.34159	4.31762	3.80834
GRMZM2G139813	2.73273	2.75195	4.78543	6.64576	2.33347	3.19786	3.67876	3.76116
AC191048.2_FG006	8.06314	13.6025	7.93054	5.89796	7.91267	6.20972	6.92953	6.98107
Novel02178	2.94666	3.0292	3.53218	2.62689	3.19034	3.91514	5.08116	4.09861
GRMZM2G393897	20.1938	24.5001	19.2189	10.5775	29.8406	25.5807	18.0179	20.7731
GRMZM5G878371	3.70888	2.87305	1.47739	1.56963	1.72405	1.00158	2.09905	0.98524
GRMZM2G336783	4.68771	9.49625	6.7744	6.79748	4.01859	6.18724	5.28033	3.32552
GRMZM2G147579	17.9335	21.5326	20.3064	25.3689	17.0546	16.2439	22.3077	24.9443
Novel00988	2.51261	1.70178	1.64614	1.28676	1.46909	1.48315	1.28149	1.22006
Novel00903	6.82773	8.75752	7.73301	5.18429	7.77421	7.23292	7.75544	7.52861
GRMZM2G063342	10.8121	30.1817	11.7243	5.84682	16.5856	18.9438	14.4965	10.1551
GRMZM2G157156	1.004	0.946524	0.663718	0.731271	1.26506	1.24988	1.3621	1.4508
GRMZM2G408242	26.6289	26.668	25.6068	22.6187	26.0047	28.5789	27.1508	24.0483
GRMZM2G146161	1.3145	0.744604	0.685428	0.401776	0.992934	1.10561	0.302226	0.283715
GRMZM2G003033	4.32714	5.29134	5.59726	3.1424	5.21011	6.22487	4.88717	4.10095
GRMZM2G180668	28.9916	22.458	27.1461	22.8424	26.3542	25.9231	19.6286	21.0505
GRMZM2G142806	21.6624	22.211	23.8214	27.2328	20.9238	22.3056	27.126	26.5968
GRMZM5G800112	393.467	393.158	454.18	420.906	378.079	471.533	382.626	385.565
GRMZM2G110681	49.3226	31.4046	32.8208	24.9727	41.7773	25.0616	22.1986	18.991
GRMZM2G009530	7.88972	5.13298	6.55197	6.5301	8.15923	5.93298	5.18638	4.21331
GRMZM2G326227	2.01287	3.48506	2.56015	1.98602	1.23771	1.28105	1.7321	1.09755
GRMZM2G098569	7.63238	8.25874	9.33412	8.08718	11.7928	12.0137	16.259	17.0203
GRMZM2G019106	11.2495	7.0804	7.31074	4.29803	12.3822	11.3424	5.6348	3.8444
GRMZM5G804783	20.0153	26.1895	16.7766	19.2347	11.7466	9.11434	8.62553	9.50209
GRMZM2G006942	11.1924	14.3706	12.0601	12.5642	14.0189	16.6992	14.8473	10.5705
GRMZM2G417070	0.439435	0.265515	0.30341	0.644704	0	1.337	0.862156	0.607011
GRMZM2G112524	69.6433	51.5947	49.6681	113.293	82.6159	106.829	86.7585	80.9339
GRMZM2G074082	10.44	10.2934	9.33178	8.96449	9.27261	9.68838	9.46743	10.3688
GRMZM2G095299	30.4644	26.9851	11.8867	4.07233	40.483	38.146	8.85721	4.30813
GRMZM2G381638	2.13003	2.03776	4.57548	3.68925	3.38955	2.28486	3.96138	4.41346
GRMZM2G134756	42.3669	55.651	48.3272	43.845	55.5835	51.1805	57.409	52.5133
AC234152.1_FG002	10.6053	3.41675	8.97779	3.9246	6.0159	5.30178	4.78328	4.02257
GRMZM2G143187	7.07189	9.4828	8.70379	10.6342	6.90163	6.46115	7.97616	10.3172
GRMZM2G104074	1.83849	3.16424	2.46186	1.63472	1.77759	0.860566	0.53286	0.577179
GRMZM2G158679	3.4974	4.89932	2.78804	2.74711	4.27417	3.58968	3.88132	2.78892
GRMZM2G127134	30.927	15.4862	29.789	32.4148	40.2694	16.2626	20.4634	22.816
GRMZM2G577677	188.322	147.862	188.596	131.698	218.422	201.721	129.622	128.543
GRMZM2G132090	0.80644	0.732492	0.909821	0.734633	1.37599	0.943702	0.581694	0.382245
GRMZM6G982453	5.22114	5.13971	5.06316	4.44685	2.69426	3.15789	3.381	4.18686
GRMZM2G134797	280.978	275.567	263.487	344.157	222.225	279.441	273.79	240.943
GRMZM2G079066	22.4037	22.7284	22.8403	21.4257	20.739	23.8478	21.4893	19.982
GRMZM6G191662	13.7457	15.8198	29.8281	23.5277	22.3088	31.4812	20.9488	25.5427
GRMZM5G803874	1.00085	0.926166	0.840455	0.859854	1.24231	1.29782	1.09459	0.871857
GRMZM2G180659	55.0527	54.7125	110.432	63.1326	72.8859	87.8101	85.706	122.134
AC190743.3_FG012	8.0784	6.58564	7.7469	5.64381	8.36873	8.328	9.90596	6.8637
GRMZM2G040876	24.5767	29.5515	25.9808	25.0744	21.5649	22.0999	26.2386	21.7001
GRMZM2G362368	1.0481	1.23138	1.27312	0.854273	1.12598	0.885803	0.928208	0.670273
GRMZM2G166646	55.6498	69.3141	64.8295	65.8834	79.4265	108.501	74.1879	69.8809
GRMZM2G076279	8.31823	8.11597	7.74721	7.0833	7.62805	7.9539	9.00938	7.74965
GRMZM2G019744	4.16502	5.49152	4.44705	4.93467	5.91604	5.77838	4.68605	4.8933
GRMZM2G003775	4.42453	1.43217	4.18236	12.3644	3.43766	2.21898	10.851	11.0958
GRMZM2G111593	15.9684	15.3699	19.2162	11.6067	17.6519	14.7839	12.1187	11.4325
GRMZM2G322328	12.1474	8.57427	13.2927	30.5913	9.79508	11.0755	31.1847	38.4966
GRMZM2G521862	10.5121	8.26396	6.7899	8.95506	7.86886	4.44437	9.14795	8.43149
GRMZM2G002807	40.7662	46.2778	39.3131	41.9322	33.8781	42.1065	32.5959	29.6686
AC201898.4_FG004	0	1.46548	0	0	0.439701	0.638602	0	0.418791
zma-MIR166h	0.617521	0.621864	1.42124	0.754983	0	0	2.27167	0.710842
GRMZM2G154893	12.58	9.51205	4.72805	1.39822	13.3101	5.65059	1.66206	0.731372
GRMZM5G878347	23.8383	25.1312	17.8595	24.4391	24.1591	19.6142	32.5806	25.0111
GRMZM2G106526	15.6891	19.7151	20.0315	16.5834	17.4317	18.0949	24.3391	21.1308
GRMZM2G086489	63.0394	56.0729	69.8608	73.2227	104.466	96.8729	102.79	106.226
GRMZM2G017013	237.807	217.865	252.361	225.901	209.152	231.811	163.506	168.557
GRMZM2G125339	6.51562	3.68599	2.73453	1.56977	5.62813	3.49836	1.83292	1.1471
Novel02261	6.40571	4.87098	4.21224	3.67607	5.68794	5.66025	7.37395	4.51454
GRMZM2G163154	24.7322	26.5566	30.604	29.3269	9.0334	10.8096	12.4233	12.2626
GRMZM2G110869	13.1766	11.7923	12.1568	14.0925	13.9034	9.25162	14.2467	13.8489
GRMZM2G429057	1.34475	1.78303	1.59906	1.39748	1.84195	1.731	1.84134	1.72856
GRMZM2G374302	2.02645	0.282224	4.19255	0.395352	0.0781645	0.100909	0	0.0248158
GRMZM2G033352	10.7664	10.9677	11.8155	12.2482	14.0171	14.788	16.4644	16.8436
GRMZM2G163251	0.996052	1.09156	0.337122	1.86248	0.247846	0.205692	0.68254	1.51753
GRMZM2G071292	2.03931	2.22016	3.58355	3.2345	2.39808	2.6444	3.37927	2.82333
GRMZM2G086801	34.2107	38.4001	39.4393	36.6922	31.1968	32.3376	35.0973	31.7746
GRMZM2G115805	1.98181	2.48746	2.01617	1.89624	3.08947	3.62995	2.3245	2.77724
GRMZM2G164761	4.50856	4.25427	2.81882	2.73439	1.69478	10.2819	2.76426	2.02283
GRMZM2G104325	77.4555	89.5005	109.255	78.5455	79.368	77.4781	109.147	111.817
GRMZM2G124963	4.18721	5.00728	3.11193	0.924316	5.0255	8.81302	2.81683	2.67777
Novel00794	7.80554	6.01092	3.69859	4.00969	2.73499	3.53083	2.85533	1.66111
GRMZM2G008642	2.27389	2.5902	2.95987	2.55219	2.07242	3.18439	3.47396	3.47573
GRMZM2G172491	539.979	118.077	356.82	242.83	360.392	221.96	159.523	89.548
GRMZM2G056986	14.1826	13.8063	10.7816	5.14937	6.90837	4.07372	3.26743	3.46308
GRMZM2G152089	127.124	75.5761	152.371	32.5663	114.124	46.5911	23.0714	36.0971
GRMZM2G134941	4.03485	1.28312	16.6175	20.7706	5.38981	4.84586	12.1087	9.7781
GRMZM2G037131	2.71604	1.89047	2.84973	1.36732	3.52397	1.63591	1.46933	1.70118
GRMZM5G868588	17.1057	16.9948	16.8045	17.7975	15.7621	16.9273	19.1173	19.6379
AC232393.1_FG009	1.62675	2.15695	1.84079	0.994431	2.68697	2.47472	2.5267	2.40315
GRMZM2G004880	8.38133	6.87443	7.81192	10.0152	10.8859	11.7384	11.4865	11.5251
GRMZM2G123094	5.11296	9.94555	3.3135	1.77663	3.8378	5.16447	1.48492	1.4869
GRMZM2G050961	11.6152	16.3993	10.9278	15.3522	25.942	23.0057	24.8769	22.4949
GRMZM2G046288	2.63206	3.09913	3.07546	3.21796	3.08321	3.2696	3.52543	3.54256
GRMZM2G140689	2.3416	2.55875	2.80928	2.68011	2.64941	2.09884	2.56587	2.52341
GRMZM2G089501	44.5324	43.1746	57.8775	52.4441	34.1737	33.9017	72.2867	64.8133
GRMZM2G343048	22.6322	33.3686	20.7203	14.3702	10.9312	8.77936	9.04632	4.46202
GRMZM2G012970	8.00562	10.3444	7.58539	3.86423	4.27232	4.96395	2.37131	1.86702
GRMZM2G107437	5.99243	5.45855	5.07785	4.82873	6.25482	5.16367	6.31268	5.58112
GRMZM2G378106	7.17733	4.37931	19.3531	27.6189	8.53495	17.0681	34.2604	39.5157
GRMZM2G027375	61.6646	45.0102	71.0271	52.7295	65.9132	48.256	44.263	47.9749
GRMZM2G160506	49.0968	54.9357	48.9914	32.3851	73.5441	75.5846	43.6875	47.971
GRMZM2G004741	17.0991	13.17	13.6174	9.99621	14.0241	14.2733	12.6791	12.4976
GRMZM2G164352	43.6248	49.8019	51.1774	51.2884	51.1363	54.5973	51.7524	58.587
GRMZM2G015818	16.107	21.8689	18.7722	16.1692	11.1328	11.261	12.2418	14.8684
GRMZM2G007489	10.0852	18.1964	8.9333	6.40846	25.3402	20.7825	10.17	8.98702
GRMZM2G169654	26.9194	33.9321	34.2115	35.5767	36.9467	55.6266	52.9437	56.3821
GRMZM2G440951	2.37028	1.92661	3.37057	2.58742	3.27396	2.95204	3.73694	3.27418
GRMZM2G078826	44.9302	44.7167	41.8666	45.1647	61.2927	44.7972	54.242	56.855
GRMZM2G040947	1.10142	1.72954	1.05264	1.2553	1.57935	1.70395	2.42648	1.67616
GRMZM2G088828	15.2654	15.9656	17.9297	17.8923	18.2718	21.3331	24.2108	22.7036
GRMZM2G406672	27.151	23.3454	28.4413	25.8012	24.7188	29.266	23.8693	22.9874
GRMZM5G898471	5.75187	4.52309	3.50729	5.49132	8.53036	4.34424	3.09101	3.64029
GRMZM2G020281	68.2945	73.5144	75.0182	106.146	66.0001	78.0048	112.519	121.458
AC194264.3_FG006	2.85037	1.66884	4.88199	4.21425	4.88701	6.59347	4.30804	6.79115
GRMZM2G101613	28.1149	41.5251	31.2961	19.8601	31.27	25.8901	23.1187	22.168
GRMZM2G165005	0.508468	0.46084	0.585124	1.11898	0	0.119003	0.498799	0.468247
Novel01092	2.85066	2.34558	2.12027	2.55016	3.15119	3.53927	4.13499	4.60204
GRMZM2G134955	30.3973	43.1172	37.3064	26.0411	29.4951	28.3893	26.1183	25.8484
GRMZM2G011483	25.855	32.3264	31.3044	25.938	28.6842	25.2673	25.5287	27.8679
GRMZM2G168115	6.76214	4.99378	23.5086	43.1646	18.0086	29.5423	74.5692	93.0534
GRMZM2G117405	2.62447	2.64292	2.84247	2.49144	3.3585	4.58869	2.68814	1.91927
GRMZM2G020594	8.69104	7.51227	7.12592	7.52653	8.84083	6.61071	9.28065	8.87894
GRMZM2G160430	64.539	54.4255	57.3408	76.741	51.9751	72.5483	90.3494	72.8842
GRMZM2G083975	0.692888	1.02338	0.478408	0.282375	0.614109	0.270274	0.906282	0.319039
GRMZM2G121063	9.49455	10.5687	10.4919	9.1421	10.8409	11.7055	10.6773	10.6651
GRMZM2G178229	4.78958	8.42505	7.37272	11.8256	5.71348	4.40377	10.3733	6.51582
GRMZM2G063632	0.398401	0.722165	0.0916927	0.0974171	1.05931	0.932424	0.586237	0.550329
Novel02133	0.368895	0.247659	0.235838	0.551236	0.990766	1.43895	0.703655	0.613373
GRMZM2G122296	25.5868	19.6189	26.7581	25.1906	11.2575	9.29775	8.17409	8.65521
GRMZM2G087350	0.500033	0	1.06863	1.65935	0.172668	0.585142	0.525561	1.39788
GRMZM2G488458	2.67441	1.47693	1.48916	2.10951	2.86735	2.57436	2.11577	2.68134
GRMZM2G420789	4.8871	5.0777	8.3019	5.59561	9.8442	9.16842	5.80245	6.02747
GRMZM2G026391	22.7675	21.881	28.4985	23.0309	12.4434	16.818	18.8975	15.9455
GRMZM5G855672	106.628	82.0072	114.42	149.842	137.86	128.483	142.048	154.007
GRMZM2G019317	26.6781	26.9159	21.2818	22.7729	14.4663	10.4517	10.5245	8.29374
GRMZM2G050177	3.44064	9.71177	3.92033	0.994647	6.35017	7.97318	3.24219	3.70695
GRMZM2G431243	56.3568	24.2082	85.1365	75.317	48.8767	67.5638	69.4161	73.4413
GRMZM2G168791	22.0346	18.4153	21.8493	18.3541	16.4514	19.8569	18.1056	18.0633
GRMZM2G365768	0.755853	0.599709	0.553512	0.364042	0.747426	1.09893	0.702158	0.843713
GRMZM2G028036	8.69462	8.09422	8.13773	6.82686	8.57009	8.20744	7.65265	7.2284
GRMZM2G042171	51.7571	58.2518	60.8487	25.4159	95.5035	112.603	44.5161	36.7738
GRMZM2G059117	9.7122	16.0338	7.21963	3.26265	6.80718	6.15558	4.7197	3.72172
Novel01753	31.1683	40.7677	42.4635	42.6325	29.0102	25.9926	37.6338	37.803
GRMZM2G123537	20.4433	15.8523	21.2346	22.4558	17.2098	17.2491	22.5224	22.633
GRMZM6G009976	24.7511	21.0792	17.2417	15.2651	25.2983	25.5261	27.1984	22.5734
GRMZM2G105400	15.0764	9.52657	9.77539	3.6264	12.8546	11.1113	5.38041	5.859
GRMZM2G081671	6.01227	3.25319	5.36972	6.1438	4.302	3.04526	6.01531	7.02415
GRMZM2G143522	8.60413	7.63249	5.21447	5.44108	12.3222	7.3542	7.47474	7.2032
GRMZM2G091995	22.2308	31.2208	29.4087	20.1329	29.662	33.6115	29.0851	32.2613
GRMZM2G145756	2.19453	3.16762	2.15258	1.53316	1.75557	1.443	1.53771	0.98641
GRMZM2G339848	9.78623	8.98741	9.82115	8.86418	7.2498	7.4	11.4619	9.69325
GRMZM2G167591	4.55599	6.75872	4.62273	3.71344	7.22339	5.79008	4.08489	2.2557
GRMZM2G037094	47.015	43.8199	32.5193	35.2629	30.426	28.289	38.4341	31.6659
GRMZM2G429213	4.56735	4.03518	4.3556	4.18804	5.99286	5.44372	5.78211	5.02634
GRMZM2G145024	54.9495	35.4539	75.6861	68.5817	42.4044	44.7965	54.8138	52.0462
GRMZM2G055619	19.9094	24.6187	21.0899	21.3702	23.1354	22.1739	24.2056	23.262
GRMZM2G307992	63.0167	54.4381	67.4209	99.0125	73.7624	78.5674	107.046	124.22
AC234203.1_FG009	18.2054	15.9382	15.8968	14.5404	20.2339	16.4866	15.7054	16.4283
Novel01868	11.9109	11.886	12.3161	12.3991	14.578	12.3222	13.9705	14.4312
GRMZM2G121022	21.7056	24.2812	24.9487	25.3606	27.9781	28.8677	30.6534	29.5339
GRMZM2G044752	2.30414	5.7805	7.53586	5.13987	2.58935	2.55441	6.14648	2.79194
GRMZM2G048257	17.4736	18.3335	20.143	19.6855	21.5976	21.2685	24.2685	24.2213
Novel00369	0.816992	0.731322	1.56693	0.55492	3.94965	5.27598	0.259731	1.25394
GRMZM2G060579	12.8885	14.9001	14.2687	12.289	18.3849	17.0569	18.953	14.9769
GRMZM2G021406	221.655	151.759	267.697	265.407	208.224	189.366	258.534	260.356
GRMZM2G026802	1.18924	1.34366	0.934608	1.02842	0.806299	0.780689	1.28045	1.06846
GRMZM2G055575	30.8992	20.2401	90.1309	99.9377	25.9503	49.6157	88.6418	101.608
GRMZM2G140107	0.411332	0.293966	0.687112	1.97913	0.160366	0.139745	1.28537	2.35219
GRMZM2G313737	1.90605	1.96842	2.37246	5.07681	1.11656	0.921778	3.33893	2.86576
GRMZM5G843555	6.85297	11.0023	6.30243	6.45553	5.19352	5.52156	6.95684	15.2922
GRMZM5G823157	3.75909	5.19076	5.50557	3.06391	7.46877	12.7635	2.86348	4.78611
GRMZM2G156684	8.8622	14.1422	5.96241	3.81546	33.6315	52.2744	8.5612	9.94815
GRMZM2G332225	3.28472	4.78631	2.63449	2.22091	2.07517	2.24222	1.19004	1.28901
GRMZM5G835542	7.94454	6.22254	9.08582	10.1927	8.11999	7.34559	9.14047	6.2661
GRMZM2G416484	22.5501	13.5427	35.5433	26.5339	17.5417	14.5216	16.8926	23.6296
Novel02248	58.3702	49.125	88.3663	102.109	65.7683	90.844	109.838	129.832
GRMZM2G359322	10.723	11.7599	16.3965	11.9427	9.67548	14.6968	15.5805	15.8098
GRMZM5G872068	717.969	640.524	695.49	429.242	690.18	659.738	337.95	326.067
Novel01143	2.27653	2.46889	3.02278	2.99739	2.64559	3.68864	4.40206	3.52769
GRMZM5G849087	10.3336	14.3086	14.3688	15.6607	13.1396	15.2415	10.4274	12.2669
GRMZM2G143767	28.9186	26.4447	26.4104	20.4308	23.1476	20.8886	20.691	18.7366
AC206031.3_FG007	1.22916	1.29407	1.15729	1.02462	1.35051	0.261523	0.753616	0.771771
GRMZM2G061723	107.181	81.3123	164.461	143.73	156.364	129.378	154.258	170.538
GRMZM2G399218	4.75134	6.00536	9.26153	4.14929	9.25824	7.54579	8.26374	5.52518
GRMZM2G097775	23.1611	23.8844	21.6516	19.893	21.9711	17.7381	20.212	20.1027
GRMZM2G396674	2.88716	4.76328	2.61552	2.36574	4.82577	3.01915	2.07146	1.52031
GRMZM2G152901	8.57509	7.34694	9.5546	13.6457	9.04778	11.9779	10.248	12.4406
GRMZM2G132116	19.783	27.223	17.7509	9.47668	18.0371	16.6519	9.12649	10.5207
GRMZM6G991599	3.38951	3.15078	2.20028	1.38134	4.41166	2.94939	2.13144	1.60071
Novel01701	3.10032	3.05893	3.19218	3.23801	3.48915	2.73203	3.49388	3.87227
GRMZM2G306094	3.99279	4.64707	3.12593	3.6812	2.65016	3.06386	3.53159	2.93854
GRMZM2G103281	4.48237	5.41667	5.85517	8.08693	5.06598	6.06754	9.65586	10.5705
GRMZM2G053008	4.96841	4.34563	5.15375	5.50402	5.83565	4.74952	5.52035	4.72576
GRMZM2G026050	13.4738	10.5026	8.60981	7.88017	8.10305	6.48121	7.62553	5.81625
GRMZM2G144372	60.8792	65.7203	65.394	81.1137	63.4983	81.2217	75.5185	73.2253
GRMZM2G417223	9.19213	8.64834	8.41764	9.68183	11.2139	9.64568	12.7269	9.86093
GRMZM2G104575	4.75204	5.20895	4.98452	3.65044	4.77761	6.00377	5.56925	4.55041
GRMZM2G008638	11.0177	8.15279	8.86107	9.45148	13.7941	10.756	11.6441	9.63463
GRMZM2G379540	60.7942	39.5357	89.6869	67.6642	83.0038	79.5934	64.5235	80.7314
GRMZM2G428096	29.6161	41.9725	41.2949	27.6329	41.6093	40.367	24.9309	32.0243
GRMZM5G870446	6.04289	3.19816	4.92357	4.5299	5.81074	8.31023	7.62631	7.81926
GRMZM2G545891	5.10424	5.96808	5.79491	7.03622	5.17531	5.4118	8.48531	7.05861
GRMZM2G006212	0.842419	0.446497	1.27555	0.243934	1.47363	0.959864	0.570868	1.14836
GRMZM2G384695	3.53296	1.97656	2.25866	1.81308	4.00634	4.3895	2.51375	2.10874
GRMZM2G170870	4.99915	4.42671	3.91786	3.21405	2.50012	2.62243	2.58944	2.08357
GRMZM2G056975	23.3242	13.5589	18.1011	33.7411	12.6013	20.2748	38.9552	47.7118
GRMZM2G053627	0.405282	0.979517	0.606296	0.148649	1.07761	0.948528	0.646058	0.466528
GRMZM2G035922	51.4343	47.3489	54.6049	56.0554	34.6921	35.8701	46.6125	39.5711
GRMZM2G158839	1.52722	1.39149	1.36691	1.48189	1.20123	1.58859	2.28888	1.7022
AC155376.2_FG005	69.3264	36.1817	58.5636	79.3223	52.6026	49.4506	43.9775	53.6504
GRMZM5G885329	0.913067	0.919488	0.35024	1.0419	0.367843	0.926014	0.746419	0.56056
GRMZM2G035502	34.2737	30.6318	41.368	48.6171	43.8708	42.7052	52.2	61.1076
GRMZM2G151903	65.6308	70.2939	76.8934	71.1749	62.4693	72.0205	60.3057	70.0246
GRMZM2G057567	8.77174	6.69541	6.52584	7.30895	3.24122	5.4266	4.28191	3.79454
GRMZM2G060760	10.3161	5.6179	5.6045	4.11394	3.53171	3.78221	3.25748	2.59927
GRMZM2G521781	8.84506	14.358	8.20359	6.0526	4.86639	5.17528	5.66585	10.1817
GRMZM2G142660	20.7231	24.9899	20.0397	20.2263	25.0458	30.8223	26.1586	23.0529
GRMZM2G139973	6.02701	7.19704	7.12513	4.87216	6.2493	6.89869	6.8251	6.2175
GRMZM2G021784	16.2546	19.0655	15.8939	16.0534	14.9327	15.3929	17.4548	15.7367
GRMZM2G071162	3.99014	3.70727	2.67848	2.67148	4.50671	3.94666	3.08714	2.67933
GRMZM2G010372	3.6659	17.4037	6.35104	0.0985042	17.2355	24.2778	2.56871	1.90127
GRMZM2G108309	23.4353	23.3239	22.3743	26.4911	30.3496	33.5938	35.0151	31.9233
GRMZM2G044773	4.15261	3.13636	13.3473	12.78	5.23515	5.73914	12.7301	8.28285
GRMZM2G043749	40.0507	36.7433	31.7545	28.7756	28.5739	40.8388	22.5436	15.7198
GRMZM2G027932	10.0094	9.21527	9.27784	8.89408	11.2202	10.3046	10.3095	10.6866
GRMZM2G087662	8.86122	8.12089	11.9236	10.0312	11.3329	14.0454	9.08364	13.8163
GRMZM2G022269	75.5612	95.6555	73.8948	67.352	61.3349	53.9713	64.2496	50.0512
GRMZM2G143352	2.48836	4.42896	3.12987	2.54702	2.0982	2.03156	2.19977	2.13165
AC233887.1_FG005	0.100928	0.0338793	0	0.575843	0.406605	0.157476	1.36137	2.98197
GRMZM2G062024	14.0128	15.6419	17.1705	21.8456	13.1723	13.5781	13.8417	15.3836
GRMZM2G179432	470.522	359.507	496.491	643.871	280.341	407.544	582.982	551.772
GRMZM2G075496	21.307	27.6953	30.64	32.2468	26.2809	35.4782	37.7904	41.0222
GRMZM2G313104	0.645108	0.406028	0.974353	0.838005	1.803	1.69855	2.17539	2.08856
GRMZM2G003631	31.4081	33.0832	47.5677	47.6685	39.3777	51.6457	32.9799	36.674
GRMZM2G051932	1.42619	1.40282	2.67172	1.86531	3.00643	2.56163	2.39957	2.21441
GRMZM2G106703	8.98427	8.1727	11.2241	24.0013	11.9982	15.3055	22.0031	25.6264
GRMZM2G018697	19.2176	20.2584	19.2279	16.8982	15.4747	16.4233	16.0197	14.4936
GRMZM2G062429	3.38208	2.27058	6.34246	20.2663	2.82598	3.32255	32.4097	40.7102
GRMZM2G006229	0.926492	1.0617	1.58087	1.48427	1.39004	1.98145	1.95878	2.53755
GRMZM2G165426	15.4467	18.7379	18.5339	12.5419	17.8722	18.3527	18.4853	20.0961
GRMZM2G396752	21.8234	17.2933	14.821	12.605	20.3615	15.4902	20.18	18.8691
GRMZM2G007914	9.63677	8.36126	9.64858	7.98775	10.7915	13.0291	11.0157	11.9078
GRMZM2G171994	5.0134	3.18043	3.73601	1.70111	5.04486	3.23057	2.73527	1.80504
GRMZM2G034152	175.926	216.351	100.654	104.148	119.939	153.761	106.335	52.434
Novel02221	11.7329	11.1204	13.7665	12.3758	13.6242	12.9223	11.8483	14.0356
GRMZM2G049296	39.258	31.9184	37.7964	46.3652	37.7246	37.9146	48.1392	50.5248
GRMZM2G082199	72.462	45.8561	115.911	84.1128	67.3347	92.1454	69.7433	61.9903
GRMZM2G163473	46.66	56.0848	43.4166	43.1793	57.5012	59.9667	64.3781	52.5776
GRMZM2G360023	4.0428	5.72333	2.09016	1.79085	3.11578	3.83958	3.73601	4.85609
Novel02109	1.16513	1.52533	1.15308	0.569798	0.816743	0.872608	0.914382	0.536484
AC217887.3_FG003	43.8868	37.1115	16.9149	21.5651	40.8597	42.5106	18.9255	15.2282
Novel00467	2.23757	1.69865	1.96749	2.38493	1.95543	2.0276	2.85634	3.19653
GRMZM2G129929	4.32192	2.12036	4.01705	3.52266	3.41534	2.33425	1.42683	2.29618
AC190750.2_FG014	9.50033	10.1093	10.1673	8.05315	8.11399	8.41214	10.6399	9.62371
GRMZM2G449083	23.6606	22.8464	24.5011	25.872	26.8701	29.6248	26.2273	28.8427
GRMZM2G064949	1.77372	2.51032	2.53761	2.10994	2.20165	1.85123	1.4108	1.48994
GRMZM2G058612	33.8356	23.7249	20.6411	13.54	28.761	29.378	13.6634	12.7092
GRMZM5G839349	0.636361	0.88115	0.579736	0.648347	1.92276	1.36524	3.05627	2.56385
GRMZM2G023694	7.28542	6.25606	4.48433	7.73335	6.00659	4.42795	8.44882	6.82614
GRMZM2G031057	2.18183	1.65909	1.69092	1.85093	0.322892	0.78159	1.31041	1.69145
GRMZM2G456114	3.99101	2.785	2.66795	2.73328	3.22235	2.55801	3.04599	3.03099
GRMZM2G319760	0.251093	0.16091	0.39402	0.362803	0.882823	1.04177	1.11963	0.893393
GRMZM2G083813	8.87951	8.42329	8.29783	8.7403	5.57752	5.56912	8.15992	7.25695
GRMZM2G023748	193.69	251.94	189.155	154.049	118.999	123.849	132.681	99.9784
Novel02154	0.398647	0.620424	0.708972	0.531694	0.700805	1.10264	0.799907	0.375456
GRMZM5G826465	1.52057	2.1282	0.889736	0.756227	1.46398	1.77939	0.600455	0.771347
GRMZM2G126239	5.39046	3.58571	5.63403	1.93479	3.64595	2.14123	0.909624	0.910836
GRMZM2G001803	19.6932	22.1112	21.3886	18.7265	18.7855	20.6611	21.9586	20.1794
GRMZM2G012600	18.0624	17.4187	16.9102	19.3882	16.6131	16.6945	18.5072	17.1975
GRMZM2G315121	4.38809	3.8508	5.14581	3.67878	6.28834	6.16197	6.35446	5.17149
Novel00372	12.077	12.7671	11.7339	10.8074	14.6196	15.6298	15.6649	15.0624
GRMZM2G009732	1.51859	0.728223	1.99718	0.618876	0.786583	1.10009	1.06408	0.749177
Novel00859	25.3945	21.7348	17.9671	17.5168	19.2031	16.9811	19.4833	15.0654
GRMZM2G072315	111.988	144.434	118.424	81.695	72.6173	72.5256	78.3578	60.4862
Novel00200	2.16978	1.47693	1.45652	1.47377	2.81664	1.90432	1.40423	1.11008
GRMZM2G163578	5.826	9.40577	4.62917	2.9396	5.02948	6.006	2.04114	1.59677
GRMZM2G420121	14.7708	11.783	12.4765	12.6517	9.88602	9.82325	13.5316	11.5165
GRMZM2G064853	38.3866	29.5511	34.9883	61.1445	35.8662	35.8509	67.3773	63.8604
GRMZM2G086869	59.7181	52.4848	54.2971	80.9819	36.6969	66.2156	63.6439	66.4209
GRMZM2G144618	11.3352	11.0144	12.9678	9.80625	10.9357	12.5664	11.9894	11.1024
GRMZM2G156422	16.5018	23.6308	18.1765	14.9	20.7673	17.3322	16.9553	16.6719
GRMZM2G305244	3.74691	4.02907	1.68087	1.47523	3.45394	3.12129	3.11496	1.97381
GRMZM2G030305	35.2816	22.6055	55.3694	45.9145	38.8063	51.8717	59.1168	65.254
GRMZM2G160444	50.4717	67.0982	53.2406	48.5941	26.6027	18.8261	24.0682	19.0032
GRMZM2G063733	0.858788	2.05689	0.614323	0.19864	1.3465	0.841994	0.62615	0.587798
AC208204.3_FG006	17.2181	18.1318	15.7379	32.3582	97.7463	77.9469	77.697	66.2558
AC230013.2_FG007	281.24	331.888	278.785	241.375	239.032	224.486	254.308	199.899
GRMZM2G159926	96.2749	69.3747	98.4103	148.975	47.1336	63.8317	122.102	125.654
GRMZM2G168752	1.10184	0.65882	0.713225	1.22082	0.291306	0.523813	0.464445	0.396361
GRMZM2G000976	4.53112	4.01906	3.38407	2.60479	5.11363	4.21379	3.38523	3.14334
GRMZM2G373849	9.24321	7.32646	12.0778	10.6446	14.3425	15.8409	13.2355	16.5436
GRMZM2G436730	0.543116	1.73733	0.110293	0.0390597	1.23559	2.24315	0.940213	0.404536
GRMZM5G877838	10.4087	9.73764	13.3246	10.2408	18.4605	21.694	15.1047	12.9034
GRMZM2G097109	4.28689	3.16018	3.77243	3.49411	3.5218	4.49194	3.6419	3.19306
GRMZM2G389233	54.0076	53.5881	62.512	62.6497	65.9847	70.5516	67.5683	71.6854
Novel00507	3.84052	2.627	3.05752	2.18529	5.42984	6.02054	4.05775	3.39214
GRMZM2G351921	0.743804	0.712791	0.648857	0.601362	1.08745	0.730017	1.32398	1.17383
GRMZM2G128319	9.356	10.9946	8.07924	6.93364	10.8495	8.71263	6.52655	5.48095
GRMZM2G004592	7.64136	5.59905	5.87318	6.2747	8.33935	7.0735	7.55198	7.87713
GRMZM2G095326	7.68858	7.1777	8.49845	9.32137	10.4261	10.5362	10.2287	10.3644
GRMZM2G082346	6.42654	3.58395	7.80788	7.85709	4.5179	4.91372	11.4281	8.13454
GRMZM2G373124	35.8222	21.109	16.4843	11.6169	19.3804	18.1619	4.3724	2.68103
GRMZM2G164242	1.47743	1.06937	1.24856	1.35474	2.20413	2.08009	1.75506	1.48812
Novel01964	1.88306	0.729347	0.500065	1.23966	1.40053	0.339011	1.42096	1.16718
GRMZM2G107818	1.89459	1.03572	1.68188	1.19125	1.89725	1.64696	1.65943	1.43316
GRMZM2G363008	3.40437	2.25289	2.40653	1.1892	1.11679	1.36588	0.954179	0.839751
GRMZM2G171518	150.97	146.884	134.918	148.893	282.467	265.973	273.837	259.407
AC194974.3_FG005	9.78534	7.71749	9.18337	13.7058	8.13312	7.39304	11.9408	16.3858
GRMZM2G314546	19.0898	17.3509	18.6747	25.2344	22.3802	21.8646	28.2335	28.9061
GRMZM2G142718	22.71	12.6031	12.7432	4.68485	12.0666	9.33842	3.06065	1.49729
GRMZM2G114220	23.8695	18.4548	26.4461	18.5231	20.5225	16.6586	17.1261	16.263
GRMZM2G039580	19.0017	17.3017	19.0951	10.772	14.1981	7.45781	7.56275	8.07993
Novel02252	32.4911	37.3939	37.5873	36.9914	52.9815	60.1502	45.9548	41.1611
GRMZM2G171383	2.57281	3.3652	2.34813	2.06086	3.14523	3.35678	3.66253	3.50628
GRMZM6G101378	14.5676	12.6283	12.616	11.5675	9.43844	10.281	13.6276	10.9777
GRMZM2G051943	42.7884	43.8479	60.4653	155.834	85.4007	74.8866	280.863	336.024
GRMZM2G097275	5.0132	4.46248	4.24948	3.52973	5.40976	6.91408	4.08907	3.81285
GRMZM2G099160	19.3604	13.1079	15.5755	11.4969	9.69382	12.1976	10.2592	8.51649
Novel01986	10.6514	7.08376	8.84778	6.57788	8.06225	7.57221	6.17391	5.90037
GRMZM2G052935	32.8399	29.0398	30.6463	27.0664	43.59	42.2055	36.5127	31.8314
GRMZM2G085872	1.30793	0.929738	1.32804	1.0347	0.867868	0.75027	1.22645	0.767554
GRMZM2G325643	9.37096	8.53443	10.7248	8.60837	12.842	12.7038	14.0968	10.7871
GRMZM2G380227	1.32777	0.977119	0.528904	0.998976	1.29614	0.836645	1.44029	0.881784
GRMZM2G147869	11.1269	10.5876	10.2502	11.1401	11.436	11.5513	14.7901	11.0603
GRMZM2G179490	1.59792	2.10582	0.908062	0.771802	2.26504	2.30852	1.83847	2.02107
GRMZM2G077458	2.4355	2.2969	2.13537	2.505	2.42958	2.89528	2.51243	1.86903
GRMZM5G886257	8.03427	10.4704	10.948	16.2539	7.92212	9.04108	21.8454	19.3483
GRMZM2G093418	1.37258	1.70121	1.39726	1.16177	0.638036	1.11199	1.03575	1.09385
GRMZM2G044038	45.3896	32.318	33.3043	14.29	28.6038	30.8597	23.9239	20.2204
GRMZM2G013201	17.9822	14.3278	13.9281	12.4421	17.0761	13.6432	8.90493	9.55372
GRMZM2G061127	6.89391	5.27355	6.0262	4.94364	5.76827	6.43833	6.5027	5.95179
GRMZM5G894390	0.458429	0.346239	1.05508	0.840713	0.484798	0.4694	0.632405	1.2533
Novel01887	1.84287	2.44969	2.26207	0.720989	0.0593941	0.201277	0.391694	0.197994
GRMZM5G813804	25.0977	45.2216	25.7731	18.163	24.076	19.6236	19.735	15.5465
GRMZM2G369266	1.40035	2.17573	1.79563	0.782659	0.773693	0.468199	0.784981	0.460563
GRMZM2G022884	1.69402	1.3215	1.15317	1.02097	1.21113	1.78692	2.48686	1.64791
GRMZM2G077615	0.865897	0.996556	0.967969	0.816671	1.61463	0.868525	1.45617	1.13915
GRMZM2G395354	53.4603	42.6407	58.6435	54.0035	43.4653	45.49	50.0922	50.5455
GRMZM2G103055	0.575344	1.57263	0.788193	0.368456	0.364235	0.288545	0.0671908	0.220764
GRMZM2G001898	24.386	20.3584	35.2104	24.2594	43.966	49.9393	26.3766	30.5871
AC234528.1_FG001	23.6772	17.3387	18.0834	15.0483	13.6551	11.7096	13.4799	12.9517
GRMZM2G096480	3.77383	3.97181	3.29789	6.10559	6.99586	6.67405	9.42911	7.5124
GRMZM2G438871	0.260397	0.0403429	0.783712	1.59181	0.169462	0.14064	1.17898	1.56792
GRMZM2G048561	11.186	11.3894	11.8036	13.8526	12.0726	11.6892	16.551	15.1096
GRMZM2G132550	0.14575	0.0489251	0.167724	0.0593982	1.52666	3.41117	1.78723	1.00666
GRMZM2G009968	6.01911	8.38939	9.28559	8.37217	6.95838	8.31963	13.4245	14.0583
GRMZM2G092991	7.7841	6.17309	7.1661	13.5219	4.31192	8.38788	17.6982	20.2357
GRMZM2G159002	8.83664	11.9818	15.5735	16.0779	21.9906	24.9561	12.7555	19.4631
Novel01972	0.672373	0.677101	0.515826	1.75369	1.57108	1.31136	2.30855	4.74709
GRMZM2G059026	2.35969	1.38617	1.50858	1.28221	0.712978	2.071	1.68789	1.5845
GRMZM2G048073	19.0841	10.3567	19.9609	33.3824	23.5026	60.3863	25.5773	21.0093
GRMZM2G105189	0.195277	0.0983253	0.112359	0.159164	0.354017	0.571287	0.838091	1.46112
Novel02091	1.71422	0.959044	1.6658	0.838325	0.552481	0.178311	0.980947	0.613909
GRMZM2G164862	11.927	14.4273	11.9384	8.71466	12.9649	14.5352	12.6348	10.7236
GRMZM2G018030	24.7203	18.6706	17.6275	13.7877	23.3014	16.9055	12.2741	8.90773
GRMZM2G335978	4.85617	6.36083	5.04117	5.43894	3.52969	4.25211	6.5794	5.3164
GRMZM2G138455	0.905433	0.47761	1.06674	1.02791	0.547151	0.151364	1.37462	0.868553
GRMZM2G012756	3.07663	4.67366	4.38057	4.14402	2.26885	2.92905	3.51688	2.46109
GRMZM2G083580	3.43231	3.57402	3.60047	3.16867	2.99128	3.19682	3.69344	3.54784
GRMZM2G090114	0	1.00752	0.104665	0	1.97865	3.08658	0.111529	0
GRMZM2G431504	8.31653	7.89539	3.49928	7.03236	8.98863	10.8039	2.42595	2.69909
GRMZM2G142779	28.7134	27.104	47.4935	46.4033	38.7716	38.5829	56.4157	60.7295
GRMZM2G044670	0.262607	1.02004	0.561224	0.229331	0.0906816	0.0878014	0	0.0863693
GRMZM2G022547	28.155	23.5905	16.5803	21.0699	27.6583	27.0847	22.9508	21.2682
Novel02159	0.981611	1.22896	0.976949	0.486535	1.6994	1.45915	1.36634	1.22157
GRMZM5G810054	12.9525	14.6528	9.29153	9.8716	14.0279	16.9287	17.3265	13.6512
GRMZM2G127984	0.772537	0.722401	0.635003	0.607182	1.00038	0.613448	0.778145	0.762243
GRMZM2G126517	12.2001	10.3329	11.2396	11.6827	11.6341	13.5752	10.3337	11.0402
GRMZM2G112247	4.55041	7.59242	7.75195	3.38163	2.26454	2.19261	3.77459	3.80017
GRMZM2G137375	46.8706	56.2346	46.6328	43.3511	44.2559	48.5636	58.2973	44.8209
GRMZM2G442057	4.49047	4.14521	5.34687	5.71881	6.06787	6.09409	5.12395	6.8562
GRMZM2G148930	17.5136	22.1476	36.5	12.2849	15.9483	6.23337	8.16472	5.10975
GRMZM2G038279	4.63076	4.39874	4.45964	1.92735	3.73115	4.18912	3.54395	2.87321
GRMZM2G351775	17.7023	11.5667	10.7066	8.30481	21.5442	15.6569	10.3487	11.7526
GRMZM2G031200	11.7247	8.49983	13.8702	8.99428	19.4099	7.34057	6.24218	4.8769
GRMZM2G180578	45.4811	54.8089	51.3988	50.6543	53.8725	60.9316	53.6209	51.415
GRMZM2G132531	7.25747	2.3279	14.2905	20.5065	5.13286	4.52946	17.0076	17.3273
GRMZM2G061758	1.79941	1.47924	1.43681	0.49387	2.35229	0.773518	1.0357	0.760901
GRMZM2G059678	1.00542	1.30178	1.40493	1.36093	0.998157	1.05049	1.27691	1.86005
GRMZM5G873431	3.83718	4.99369	3.80427	3.46437	2.92525	2.83234	2.09927	1.63091
GRMZM2G132284	1.43924	1.63841	1.5122	1.83612	2.87388	3.44164	1.38117	2.0169
GRMZM2G001660	2.54123	2.7769	1.52439	0.925463	5.39114	5.25154	2.08847	1.12031
GRMZM2G309731	0.275528	1.29484	0.951199	1.34744	0.333002	0.967276	11.5999	11.3123
GRMZM2G480074	1.76582	1.42259	1.53532	1.72712	2.15788	1.33167	1.66006	1.49063
Novel00250	0.821201	0.785627	0.740253	0.903601	1.27371	1.64967	1.4769	1.62277
AC190985.3_FG006	0.649573	0.981211	1.12125	0.397084	0.850493	0.886824	0.995656	0.996982
GRMZM2G032821	8.7559	7.10437	11.0259	11.2555	6.98435	13.7007	16.8107	16.9041
GRMZM2G148532	0.771479	1.94226	0.443893	1.04801	0.880606	1.85574	1.3139	0.542707
GRMZM2G180605	3.0838	4.43988	4.43589	4.35937	4.71707	4.99014	4.22459	3.63303
GRMZM6G289317	0.354775	0.612462	0.699875	0.495712	0.245017	0.533777	1.05651	0.525071
GRMZM2G455115	2.39836	3.92475	4.13991	4.26508	4.57855	4.17798	3.34198	3.82748
GRMZM2G085845	6.82358	3.59315	5.6045	7.92858	4.43824	6.70496	5.33333	7.52498
GRMZM2G065154	5.71683	5.77781	6.43619	4.61755	6.93427	7.55932	7.64282	7.69735
GRMZM2G144956	0	0	0	0.0923972	0	0	0.463357	1.04394
GRMZM2G137211	1.94904	4.05011	2.68789	1.47513	3.49601	4.25384	2.38997	1.24643
GRMZM2G133029	35.0764	31.6407	35.4061	36.8192	42.4777	65.6857	40.6984	46.3561
GRMZM2G011742	56.0691	69.4618	54.5627	48.0237	53.6687	34.1646	40.9925	39.2941
GRMZM2G413857	3.06637	2.92541	3.75152	2.20991	5.34445	5.89235	3.00806	2.56372
GRMZM2G020928	48.2397	48.0951	43.777	53.0704	42.654	37.9565	51.8202	51.5656
GRMZM5G839794	3.21389	3.9902	4.10372	3.17574	2.39443	3.4518	5.99243	4.71316
GRMZM2G114756	0.752739	0.790991	0.979206	0.9203	0.909757	0.842563	0.561844	1.09254
GRMZM5G863146	4.64451	5.65715	12.6237	18.0627	1.38997	1.29406	10.6311	11.7111
GRMZM2G050803	10.5282	15.2019	9.93413	7.56673	13.6904	12.5073	10.2776	10.2001
GRMZM2G085582	8.02548	11.6309	11.2431	12.5423	10.29	11.7598	18.3985	17.0306
GRMZM2G085005	24.778	31.3019	28.7096	28.8352	20.7196	20.5401	34.3956	31.6219
GRMZM2G448258	4.32835	4.04744	5.79917	4.27127	5.75434	6.15043	6.02785	5.90776
GRMZM2G105954	0	0.0912388	0.286717	2.02155	0.0821255	0.106023	0.583266	1.92943
GRMZM2G083894	189.684	103.293	229.513	223.262	157.132	141.711	259.902	286.704
GRMZM2G400135	3.9023	4.052	3.75215	2.92619	4.48573	4.36354	3.91315	3.25422
GRMZM2G064875	4.27198	5.87741	6.64701	6.54706	6.83565	4.29501	15.6415	7.2032
GRMZM2G406974	5.53342	9.17257	5.76494	4.03683	6.05468	3.91713	2.59682	1.4679
GRMZM2G335377	20.4732	25.3051	20.3893	19.5134	21.127	28.1825	20.6197	16.9508
GRMZM2G003124	7.21265	10.6132	8.11052	6.60358	12.1006	10.6756	10.0559	9.25042
AC155496.2_FG009	9.08676	10.592	10.7822	12.1472	12.3902	11.8603	13.9995	15.2876
GRMZM2G046359	14.3093	12.5434	11.3474	37.1647	12.9034	12.0598	39.366	54.3654
GRMZM2G120440	3.93267	5.50774	3.41665	2.16523	2.95883	2.04197	1.62874	1.52898
GRMZM2G102347	18.2684	20.3568	14.9652	13.52	17.2142	23.5001	17.4111	10.7946
GRMZM2G136443	24.2228	21.2687	27.8101	28.9293	23.4701	29.7455	43.2018	42.3414
GRMZM2G440614	16.9954	19.2682	15.2114	15.8895	16.2445	17.1259	15.4939	13.7457
GRMZM2G385578	0.354392	0.254917	0.52434	0.123794	1.10139	0.947914	1.05537	0.641061
GRMZM5G841343	2.1373	2.95946	0.20496	3.15746	98.9126	69.1968	16.1617	9.53364
GRMZM2G075780	26.5869	39.0133	27.1365	21.8451	13.9309	14.1454	12.3522	9.20043
GRMZM2G052586	22.7215	11.0461	12.4874	7.04062	17.1395	10.0854	6.86936	5.00556
GRMZM2G091921	49.2047	56.9564	55.161	47.1617	51.5502	52.3381	63.6153	54.4857
GRMZM2G377743	1.15492	0.845847	3.02053	1.92546	0.888254	3.80875	3.21862	2.90062
Novel00451	2.05394	2.15991	1.90342	1.68892	2.39451	2.38227	2.78606	2.36433
GRMZM2G062019	7.77762	10.008	10.5566	5.93292	11.5692	8.12906	4.361	2.75476
GRMZM2G094039	22.3737	17.7654	20.3332	14.3447	15.331	15.2373	20.3619	16.6649
GRMZM2G064005	9.6208	8.11432	9.35807	7.80368	8.52395	10.4091	9.90334	10.3035
GRMZM2G049484	8.6643	8.61752	9.72434	9.44868	8.11229	7.85462	8.88647	7.84964
GRMZM2G107689	5.54857	8.6918	5.63127	4.14559	4.05153	4.23847	4.39413	4.56853
AC182838.3_FG006	5.17257	3.68438	3.6295	2.00517	4.87926	4.72428	2.62992	1.59748
GRMZM2G416471	0.198024	0.199416	0.341816	0.121052	1.31632	0.463458	0.607056	0.683848
GRMZM2G030402	11.7747	18.2487	14.1264	11.7412	13.4234	15.4401	19.2512	13.2657
AC205326.3_FG002	5.99842	5.8473	5.7983	8.33106	6.20571	7.24402	10.5918	11.6555
GRMZM2G457621	3.85126	2.61563	4.3288	4.78156	2.74225	3.59843	5.27165	4.57073
GRMZM2G064852	11.3798	38.9128	10.5887	5.5684	10.0998	11.7409	5.56873	3.89033
GRMZM2G056419	17.6413	15.8406	15.0102	12.3157	11.7688	11.0625	12.7323	11.0308
GRMZM2G085246	4.97059	5.96591	5.28763	3.99248	7.09017	12.986	8.78826	7.35179
GRMZM2G096812	1.48989	1.53163	1.57163	1.21436	0.712768	0.83542	1.29409	1.42921
GRMZM2G180920	49.0074	52.8795	56.4703	56.308	53.9382	51.9214	48.2822	57.3841
GRMZM2G395121	1.08033	0.657818	1.35885	1.32082	1.36641	1.99922	1.66362	1.50388
GRMZM2G146754	33.6543	26.695	34.9083	89.2244	33.4868	29.1862	73.2646	73.2349
GRMZM2G138074	31.6736	16.584	37.7807	45.0603	37.0724	41.313	52.9037	62.7756
GRMZM2G071223	2.84434	2.65975	2.26003	3.06351	1.14589	1.18874	2.82347	1.09139
GRMZM2G104254	22.2436	21.7437	18.4086	20.1556	22.2553	21.5484	28.8411	27.9499
GRMZM2G107196	11.1569	9.06154	11.1642	9.34072	12.4289	11.7219	10.4688	11.1677
GRMZM2G079487	45.7052	52.9841	36.5065	44.7834	36.3155	48.7006	42.1591	33.9768
GRMZM2G037725	29.594	19.7931	21.9112	17.8519	24.4972	23.4577	15.8165	14.5264
GRMZM2G147857	4.84721	7.25989	3.97075	2.66177	4.36891	2.83612	2.39262	1.79686
GRMZM2G046600	1.07082	0.334662	1.06229	0.812601	0.892547	0.388889	0.135835	0.127515
AC177838.2_FG015	16.7827	23.6007	12.5533	9.89288	20.7906	12.2044	14.1851	10.2804
GRMZM5G837448	3.51189	1.28603	1.28588	2.53715	6.75254	10.4609	6.85106	3.85886
GRMZM2G128214	22.3781	22.2969	22.1828	22.8567	20.7987	24.9017	22.6604	25.512
GRMZM2G115792	2.05472	0.893504	0.429906	0.799305	0.507953	0.983637	0.515363	0.483797
GRMZM2G300924	0.658228	0.662857	2.57537	4.23835	1.8032	1.38647	8.90542	4.21786
GRMZM2G389301	1.08932	0.411369	37.0841	127.077	3.5108	3.50552	79.5889	46.8138
GRMZM2G107639	51.5919	41.2148	53.8351	49.8548	50.764	53.4865	37.1082	36.2109
GRMZM2G318662	9.57012	10.1799	7.11098	3.87432	3.86824	3.85662	2.64235	2.84529
GRMZM2G157873	2.46738	3.31298	2.6619	1.06839	6.64752	3.60918	1.82795	1.06509
GRMZM2G075372	3.70599	3.89719	2.98152	1.44349	4.36013	4.8357	2.65425	2.30291
GRMZM2G134903	4.81772	5.32493	4.21887	5.2293	4.23209	4.53769	6.91624	9.82008
GRMZM2G099502	0.0881759	0.088796	0.481979	0.323412	0.186496	1.10923	0.351402	0.126876
GRMZM2G001541	3.51169	3.56635	2.91097	3.38378	3.66872	2.89051	3.39382	3.39149
GRMZM2G015941	24.3801	36.2135	32.3277	22.2198	27.0548	36.5051	27.3816	27.0439
GRMZM2G127683	7.82194	8.54074	6.47275	5.15764	8.81624	7.86772	6.84336	6.87946
GRMZM5G854334	42.4168	45.241	29.4409	33.0507	17.8517	17.8718	21.0511	22.1357
GRMZM2G122954	9.8379	16.8366	12.1562	5.55384	9.45356	11.072	7.87754	6.71432
Novel00158	16.9578	9.90925	10.6382	8.8755	17.5819	11.8467	9.21478	9.33587
GRMZM2G064594	8.80322	4.38981	7.71994	7.40593	9.71584	9.24162	8.43449	9.41673
GRMZM2G009442	2.55991	1.61119	1.7184	1.30406	1.09575	2.55876	2.48507	1.78034
GRMZM2G077131	17.6177	15.6718	19.2601	17.2914	16.2653	19.1274	17.2227	13.4074
GRMZM2G314898	432.805	566.435	531.658	478.092	441.788	416.244	313.348	306.419
GRMZM2G346207	13.6062	10.7232	12.5941	10.1257	11.4992	15.2298	12.6342	10.9523
GRMZM2G172621	14.5662	9.59336	13.3103	13.6551	13.9688	11.2288	11.9783	12.6776
GRMZM2G179505	20.0029	15.6425	16.5764	13.7428	17.5967	17.1155	15.1944	13.5506
GRMZM2G044819	11.9133	11.2083	15.251	12.4232	14.3485	14.6887	10.0338	11.2698
GRMZM2G044011	12.6474	11.9368	17.0669	20.5593	18.9528	21.5033	24.1323	24.678
GRMZM2G023591	3.64824	2.7214	2.69517	5.61672	1.90523	6.21932	8.1187	4.76987
GRMZM2G404682	0.896264	0.246155	1.68772	1.19539	1.08322	0.762774	1.69849	0.844125
GRMZM2G132506	7.71342	6.25448	3.11246	1.89833	1.93712	2.63756	1.47404	0.922501
GRMZM2G142898	66.0158	55.276	85.6123	68.2058	134.211	68.8968	43.9061	49.4207
GRMZM2G382914	232.562	318.482	262.225	341.837	341.658	363.249	351.399	334.46
GRMZM2G039431	27.6246	46.5303	22.1074	9.11358	26.3154	30.7871	14.0302	5.56802
GRMZM2G131391	5.83727	2.82159	2.4854	0.642299	2.04592	2.80063	0.429469	0.940716
Novel01833	3.34068	2.4823	2.8739	1.94302	2.46955	2.29623	2.0681	1.68008
GRMZM2G006399	1.62571	1.68022	1.28002	0.889187	2.43018	1.45184	0.996745	1.18193
GRMZM2G004909	471.28	474.148	411.576	701.708	353.188	268.151	628.689	716.674
GRMZM2G107299	8.8883	5.92077	4.13908	3.97465	7.31484	5.58506	4.83462	4.06076
GRMZM2G110878	1.05534	1.6254	0.285751	0.151795	0.600226	0.944387	0.304492	0.0714603
GRMZM2G540538	278.661	299.234	292.041	327.026	254.595	295.991	258.764	264.384
GRMZM2G144020	3.37043	3.13797	4.53717	3.96519	4.53463	3.72085	5.41958	4.24579
AC225718.2_FG009	203.37	131.787	360.393	412.501	285.97	220.559	269.299	554.438
GRMZM2G128877	109.026	101.366	109.825	148.659	110.462	146.309	115.612	141.749
AC211401.4_FG003	11.1524	7.58947	8.62885	6.7477	15.2729	13.5852	8.58799	10.1651
GRMZM2G035445	3.29393	3.00183	3.94715	3.91067	3.33945	3.67937	5.50787	5.82857
GRMZM2G376595	11.3626	10.5689	9.95891	8.01956	10.5873	11.7367	10.9234	10.6684
Novel01345	0.838641	0.649645	0.742364	1.26194	0.584756	0.603929	1.18658	1.78223
Novel00617	3.03396	3.94643	3.03676	2.72404	2.75013	4.30852	5.36735	4.34738
GRMZM2G364272	5.42524	8.49131	5.19009	2.87693	6.71492	9.1023	5.04955	4.13833
GRMZM6G980248	29.5528	25.8518	20.1003	8.62837	22.6033	27.6663	18.9306	12.5921
GRMZM2G042078	87.9493	108.456	89.0335	89.4179	80.1968	99.9984	98.5317	73.5725
GRMZM2G374313	0.542847	1.4909	1.24937	0.784356	5.78546	8.02718	3.75187	3.40845
GRMZM2G143258	45.4422	38.149	33.7301	32.1939	38.8558	27.2626	16.9545	11.1606
GRMZM2G117742	6.57547	8.84305	5.56025	5.7276	6.55063	5.97381	6.56892	6.28748
GRMZM2G020034	15.6439	11.0626	15.1408	13.5077	14.6464	18.2329	15.1302	14.6745
GRMZM2G403076	0.503166	0.184256	0.473746	2.06921	0.773976	1.12409	2.91671	5.0812
GRMZM2G024099	29.5065	60.8319	39.2724	29.4153	24.8039	27.5203	23.1398	14.4421
GRMZM2G143204	21.3913	17.5005	29.0385	30.1446	22.1542	22.8832	32.0272	31.4357
GRMZM2G017865	9.99271	8.66358	11.9935	7.53723	11.5122	9.65346	8.24119	7.57645
GRMZM2G079850	15.0114	15.0608	11.6234	12.8266	14.096	18.3501	17.2441	14.7747
GRMZM2G362312	83.1818	37.8833	47.0929	51.9918	56.1566	14.5698	18.4599	19.1351
GRMZM2G353024	1.29214	1.00661	0.617223	0.715371	0.795572	0.770303	1.55457	0.982254
GRMZM2G030831	2.75642	3.74977	2.53201	2.92658	2.33782	1.89574	1.21561	0.751493
GRMZM2G074818	4.27683	6.76528	4.29007	3.44735	2.6531	2.32523	2.04206	1.96055
GRMZM2G118806	25.4864	15.5007	18.0643	13.0875	15.1083	15.322	15.4389	12.3637
GRMZM2G092719	92.821	128.395	93.4764	62.63	52.1791	48.6738	51.0814	41.8813
GRMZM2G152599	53.7697	66.4489	59.4548	55.0207	66.1867	65.7259	77.4008	64.3175
GRMZM2G410710	16.01	20.1639	16.8195	29.18	28.8968	19.3282	31.0277	25.9665
GRMZM2G174938	9.09842	8.86505	9.30203	9.8602	9.63572	10.4743	12.7861	12.9165
GRMZM2G038783	133.09	133.673	107.913	65.1576	92.5955	72.4408	79.7739	68.3699
GRMZM2G072861	7.61938	10.2149	10.1667	9.48691	11.4121	9.95557	8.19671	10.977
AC207656.3_FG002	42.2625	47.4155	48.7092	37.1588	49.8916	40.4175	43.476	40.0345
GRMZM2G012413	5.84877	8.45485	6.73052	4.38269	5.55812	4.49845	3.84623	3.52921
GRMZM2G136158	100.744	198.549	80.7497	81.7105	150.095	166.254	116.513	108.238
GRMZM2G014346	8.32658	6.01116	6.69488	5.60566	6.63928	5.28951	8.30083	7.17
Novel01512	4.82475	3.75443	3.53317	1.0725	4.5059	2.56634	3.22704	2.52449
GRMZM2G016462	16.3486	11.4251	45.8167	50.6587	18.9071	5.36004	35.428	45.9123
GRMZM2G054350	10.3622	11.262	9.0058	12.1077	12.4945	14.0762	16.4975	19.9914
GRMZM2G005865	10.0568	5.42545	6.47533	8.4897	5.4985	6.44467	8.8085	9.23369
GRMZM2G076730	13.455	13.1177	21.8372	19.7925	21.1531	20.4812	17.4849	26.5646
GRMZM2G399313	9.5077	9.50666	9.75126	8.02422	15.8103	16.2287	16.537	12.9627
GRMZM2G093035	8.17189	9.20088	6.53047	7.9789	10.5624	14.5434	9.18556	6.79383
GRMZM2G046382	0.62338	0.313882	0.46116	0.979902	2.42169	1.98003	2.56622	2.66532
GRMZM2G003506	58.936	44.8971	100.752	170.701	72.4359	76.4549	138.204	205.251
GRMZM2G174984	14.5295	0.725111	4.40934	5.34486	2.14453	6.92139	5.01385	5.68362
GRMZM2G068963	1.55861	0.392394	0.448398	0.952783	0.104652	0.810624	0.530894	0.697727
GRMZM2G121123	12.7651	15.525	14.6896	12.0407	10.0716	10.4609	11.3797	11.2495
GRMZM2G474236	18.6094	15.4799	17.2822	19.0264	12.6267	15.2502	17.7151	16.4108
GRMZM2G095147	7.20945	6.78871	7.51519	5.89527	7.15736	6.95742	8.40989	6.92477
GRMZM2G064145	11.4265	12.4753	10.3935	9.75138	7.7482	7.89927	8.36991	7.01075
GRMZM2G504757	0.323666	0.217295	0.062077	0	2.41229	0.946892	0	0.18629
GRMZM2G331015	19.2023	27.8588	24.4942	30.9574	19.5889	23.4609	34.5613	35.0669
GRMZM2G006676	2.01915	3.18742	5.1495	6.80538	3.42966	1.91581	11.9782	11.9984
GRMZM2G081429	2.43874	2.37022	4.04645	3.01628	4.147	4.1812	4.38137	4.27622
GRMZM2G166946	4.11376	2.10052	4.76728	0.99173	2.83607	1.25434	1.06572	2.06758
GRMZM2G098438	0.480781	0.484162	0.723498	0.226078	1.56442	1.12523	0.997696	0.468293
GRMZM2G097282	1.95334	2.07061	2.01121	1.82254	2.82675	2.19559	1.70188	1.36095
GRMZM5G899428	1.91001	2.86553	1.83911	1.04845	2.49687	2.50879	1.33835	1.2115
GRMZM2G157219	15.5398	16.3568	21.6567	23.6452	18.2465	18.0934	39.2916	43.9563
GRMZM2G114461	5.27193	4.21258	4.92371	4.06345	4.87107	5.6328	5.03582	5.9367
GRMZM5G886363	36.916	36.3054	33.5822	30.1252	33.8507	34.6944	39.5343	29.6647
GRMZM2G054046	3.95622	2.26544	3.0351	2.27618	2.90638	2.17864	1.52195	1.42873
GRMZM2G040145	8.57931	7.03514	7.75713	5.37133	7.07593	6.53124	6.57801	5.45883
GRMZM2G401769	4.96244	4.2613	6.86154	6.46686	9.29858	8.71063	6.46246	9.74203
GRMZM2G013677	9.57492	10.738	9.09855	8.51369	9.90651	11.714	12.9863	8.51692
GRMZM2G062421	9.47244	15.1758	11.0657	10.1773	12.3156	13.2681	14.4312	13.0517
GRMZM2G311182	4.38584	2.39497	15.8875	53.0172	3.60225	2.69268	39.0855	68.3877
GRMZM2G098182	28.8583	28.4249	34.2755	34.3036	26.2731	35.3971	40.7595	45.7313
GRMZM2G170338	10.9464	19.8334	12.2495	13.1196	15.782	14.0199	15.2195	14.4858
GRMZM2G127396	4.99919	5.19902	6.34428	8.28264	4.96912	6.56085	12.4322	14.6825
GRMZM2G149841	1.12268	1.29738	1.03778	0.945061	1.91296	1.44299	0.812455	1.01692
GRMZM5G872118	14.2354	17.9297	15.2013	15.398	15.0728	11.5696	14.3872	12.3254
GRMZM2G054916	0	0.147601	0.134933	7.70545	0.177144	0.10291	6.86561	9.95445
GRMZM2G152447	16.517	20.1397	16.312	7.08286	20.5955	27.6582	15.8703	15.4304
GRMZM2G173756	58.996	55.6282	57.4142	39.9274	46.1996	51.0412	32.7303	33.1164
GRMZM2G382785	36.9684	22.2149	51.6358	53.8222	25.5188	35.8851	55.7951	52.4334
GRMZM2G114793	127.446	176.026	107.899	61.5504	306.59	277.891	93.1499	81.6102
AC220927.3_FG001	11.0527	14.5552	14.9693	13.721	11.2004	10.8447	18.8702	8.80826
GRMZM2G037152	56.9279	58.9491	39.5791	45.2608	129.21	173.83	71.0012	56.0718
GRMZM2G031837	7.48962	9.75268	6.36284	3.83071	6.03462	7.09781	5.07482	4.37824
GRMZM5G806771	30.149	35.2077	30.7627	28.293	17.6614	16.0207	23.9736	17.941
GRMZM2G114895	13.6869	19.3392	13.3084	11.372	10.6433	10.8846	11.7093	7.73516
GRMZM2G161019	20.5212	18.0365	27.3528	29.6914	35.9553	42.522	44.9298	46.8953
GRMZM2G163328	6.59432	6.89128	5.44079	4.32013	3.06765	2.59165	2.92932	1.86191
GRMZM2G152686	30.8366	30.4016	30.9143	21.8003	40.0428	36.8083	30.5244	27.1983
GRMZM2G001444	17.5817	18.1312	17.2725	18.1785	17.2889	16.6986	22.3369	19.4275
Novel01578	0.258814	0.608147	0.645304	0.527378	1.04267	0.65621	0.899201	0.943434
GRMZM2G051004	22.0228	28.6712	23.1886	16.7209	23.6627	26.5014	26.1441	23.0462
GRMZM2G051502	7.76876	2.80804	4.53384	2.44237	12.1725	6.25011	2.04134	2.076
GRMZM2G136534	113.674	133.207	129.196	79.604	145.077	147.879	103.252	107.034
GRMZM2G152041	129.095	105.71	103.173	92.4167	92.5496	141.068	78.3439	70.8214
GRMZM2G069317	0.842363	0.666511	1.24632	0.809187	2.39975	1.54902	2.06586	2.87435
GRMZM2G056145	20.8343	15.4769	15.0517	11.2892	18.2171	14.4315	11.4945	12.6725
GRMZM2G047187	18.3387	17.1507	13.9891	10.8652	11.0282	5.80849	6.01366	6.02167
GRMZM2G072034	40.2919	58.558	35.5934	82.7403	79.5495	96.7128	78.131	72.6333
GRMZM2G701979	3.18576	2.26919	3.48721	1.80496	5.72848	2.09132	2.28671	2.50442
GRMZM2G009125	1.02536	1.16164	0.319568	0.130584	2.60758	1.34987	0.681052	1.27867
GRMZM5G894564	3.59518	3.76724	2.36677	2.23733	3.32734	2.21726	2.58156	2.44208
GRMZM2G118766	3.45944	1.84682	4.74839	5.0958	6.49827	3.26787	5.87755	7.34074
GRMZM2G133018	20.9711	14.1314	21.2619	6.29069	32.1767	34.0284	9.46402	9.33305
GRMZM2G125777	18.092	15.82	18.3871	15.3521	23.3164	19.9346	15.7051	15.568
GRMZM2G028089	8.95759	11.385	9.19205	7.95626	9.09886	10.6913	8.16762	7.16795
GRMZM2G020843	9.40518	10.9193	9.46682	8.27106	9.57226	13.8196	9.91425	6.81066
GRMZM2G155058	8.27759	6.62785	10.1664	4.4566	7.46495	6.78351	5.92872	5.27419
GRMZM2G068699	0.621928	1.01172	0.495477	0.11698	0.46256	0.223934	0.117327	0.0550703
GRMZM2G120300	24.1552	19.7738	23.4187	26.5665	21.4788	26.0555	26.113	24.3079
GRMZM2G053764	71.1982	55.2204	46.1944	43.3745	59.5406	66.6534	45.2109	31.5407
GRMZM2G099529	8.06329	6.82742	6.70353	6.90073	5.60849	5.23779	6.07371	5.81534
GRMZM2G002135	13.1799	10.6434	10.6421	12.5372	10.4547	10.1226	11.4558	13.9767
GRMZM2G102838	2.20247	1.45126	1.40806	1.26326	1.44597	2.95918	2.00054	1.56501
GRMZM2G579497	2.67974	2.77152	2.0836	2.65642	3.06365	4.23764	2.39787	0.666963
GRMZM5G836886	19.1885	24.0795	32.5751	24.2588	36.9407	42.5454	31.8704	33.5085
GRMZM2G320723	3.48228	3.26767	2.94473	2.70928	4.04925	3.45757	2.74967	2.58125
GRMZM5G876003	11.4975	13.5146	12.9599	11.6101	11.2399	12.3064	15.3496	13.4157
AC190788.2_FG005	1.20338	0.55931	1.17175	1.2449	0.895012	1.94981	1.47561	1.06556
GRMZM2G028889	17.4955	12.2337	18.1616	17.3279	7.59213	8.99129	9.42172	9.2032
GRMZM2G079625	15.4083	16.9402	13.2306	11.2914	13.6678	14.6122	12.5383	13.1263
GRMZM2G330361	0.230736	0.395009	0.292073	0.0564196	0.976031	2.13307	0.169761	0.265605
GRMZM2G145458	124.312	64.8739	140.809	154.907	81.1283	57.3492	106.766	122.097
GRMZM2G047791	12.2364	12.112	14.0374	12.01	13.457	17.6988	15.9366	15.6823
GRMZM2G024348	7.98214	5.00814	5.33818	6.18239	6.81869	7.09115	7.99433	6.59064
GRMZM2G313009	101.469	105.2	114.214	104.014	104.39	73.4286	80.5119	75.6468
GRMZM2G021339	75.683	42.119	45.5739	20.9785	54.0674	36.7825	16.1876	11.522
GRMZM2G144744	83.2554	111.957	77.3906	32.5352	99.6786	77.1671	38.9103	31.373
GRMZM2G026131	2.01684	1.64416	1.65779	1.83956	2.86315	2.69729	3.49376	2.8007
AC217300.3_FG005	2.87623	3.10839	2.58329	2.22996	2.37399	2.79114	2.15056	1.61507
Novel01327	1.10065	1.06405	0.962601	1.29183	0.744934	1.39103	1.83552	1.62173
GRMZM2G079777	93.5578	117.251	81.9553	111.863	97.0586	113.995	86.9555	83.5635
GRMZM2G394876	5.39529	1.8607	2.29636	2.80116	3.12637	4.06493	4.07827	3.91355
GRMZM2G158153	31.0519	34.0687	28.7216	21.6093	27.5575	22.7435	22.2449	20.5446
GRMZM2G123305	9.59541	13.4604	11.1279	9.26641	8.84438	8.65085	10.118	9.54123
GRMZM2G005859	7.6543	4.66935	7.53783	18.3264	4.89233	5.85658	13.5675	20.4178
GRMZM2G038284	141.419	106.306	110.548	118.775	224.542	141.107	198.439	167.028
GRMZM2G499981	1.99709	1.13126	0.718178	1.52603	1.81026	2.04488	0.918333	1.72417
GRMZM2G070287	17.4921	4.78599	24.6108	15.4947	22.896	20.0059	7.77032	7.90224
GRMZM2G104676	7.14799	9.17263	9.02467	8.2897	10.4162	10.7545	12.7719	11.5665
GRMZM2G032314	20.4051	24.9518	23.4813	22.1555	15.7951	17.8518	20.851	19.0147
GRMZM2G149360	0.971352	1.13263	1.7061	1.68761	2.16258	3.17075	2.75833	2.70708
GRMZM2G340534	1.21262	2.80534	1.20686	1.162	1.06947	1.1122	0.843943	0.716799
GRMZM2G137715	4.30377	4.64362	4.48093	5.19916	5.88267	6.77504	6.03133	5.24906
GRMZM2G034882	5.70046	4.92513	4.69626	5.97942	5.36289	5.34416	6.19574	5.10786
GRMZM2G165461	554.845	464.032	294.886	287.646	767.77	606.223	198.953	113.881
GRMZM2G474039	0.292409	0	0	0	0.706808	1.7109	0	0
GRMZM2G006377	21.2996	17.1509	20.6057	39.4788	21.5897	27.4474	41.3755	48.1769
GRMZM2G085189	26.2271	26.6373	25.444	26.2103	25.6884	22.5832	18.7915	21.5814
GRMZM2G372171	0.709132	0.908879	1.44662	0.236451	1.0908	1.01843	1.18576	1.22444
GRMZM2G365888	9.47872	8.58282	8.94617	8.0634	9.97341	10.104	10.3143	10.2693
GRMZM5G864424	6.69046	7.26595	7.77459	6.93677	7.57078	8.21302	9.33008	5.47413
GRMZM5G806622	41.9915	45.6156	42.1773	37.2162	41.8386	33.921	22.9394	20.4472
GRMZM2G024838	22.4512	36.7832	24.0473	20.745	26.717	20.0581	27.5832	19.6812
GRMZM2G123818	7.30793	4.25355	5.555	4.01651	7.21172	4.39358	6.00153	4.16756
AC155434.2_FG001	0.605569	0.813104	0.464576	1.48074	0.609907	0.885803	0.618805	0.697084
GRMZM2G342243	211.501	158.088	121.308	165.451	187.948	163.379	84.6965	56.8933
GRMZM2G519152	1.8029	0.567367	1.36152	1.44652	1.08949	1.12081	1.03629	1.55651
GRMZM2G064111	13.0171	11.1809	11.3815	11.819	10.334	10.4165	14.2796	13.2948
GRMZM2G176289	2.26682	2.53641	2.18991	2.18977	2.6382	2.71815	2.81396	2.02952
GRMZM2G071987	10.8017	8.85219	8.70113	12.6142	6.25736	10.4173	12.9713	10.8905
GRMZM2G110574	1.44159	1.35494	1.51146	0.86166	1.00666	0.974685	1.5713	1.2538
GRMZM5G845682	5.05418	4.78676	4.189	4.26662	5.96302	6.23128	5.86556	4.9522
GRMZM5G825110	20.9521	20.5795	18.8571	16.6122	12.5792	14.7555	14.6288	15.3907
GRMZM2G138060	1.15529	1.85472	1.69555	1.82187	1.07251	1.25397	1.66303	1.0986
GRMZM2G173641	17.1866	13.9823	13.019	10.5558	17.6968	16.913	13.1427	11.403
Novel00122	15.4483	18.7077	15.527	15.301	15.362	18.7643	11.5098	17.3327
GRMZM2G109509	12.3682	10.2039	11.9378	10.7364	11.5659	12.4219	10.2949	9.59028
GRMZM2G465806	1.41649	1.15375	0.695163	0.713095	2.49242	4.29023	1.1239	1.127
GRMZM2G116034	118.504	134.042	130.341	137.285	95.627	96.9954	121.913	121.072
GRMZM2G026746	0.234658	3.74155	0.270035	0.286893	1.93798	2.47139	0.815276	0.2251
GRMZM2G110500	26.5153	24.2554	25.457	18.7681	31.2342	34.1736	20.7252	19.1583
GRMZM5G855743	1.36138	0.360776	0.0824534	0	0.216494	0	0.0439305	0.0412397
GRMZM2G088088	98.1076	114.258	97.6846	99.6368	83.2044	88.095	91.2913	91.988
GRMZM2G111201	2.06449	2.11486	2.56006	3.00275	2.30155	3.35308	4.4302	4.05641
GRMZM2G342515	250.464	473.96	223.238	138.678	191.367	141.58	98.542	72.73
GRMZM2G173928	6.80735	6.15106	9.56127	11.164	8.9233	12.9237	12.1049	16.0746
GRMZM2G008773	5.79403	11.6047	11.9275	38.4099	2.33421	1.73272	53.6018	57.9517
GRMZM2G037683	12.8473	12.2315	14.8707	15.1867	11.3806	10.5502	11.5159	11.0988
GRMZM2G316534	34.3121	32.5876	26.2916	15.5296	21.8977	15.411	10.8895	7.65894
Novel01519	0.48529	0.77378	1.34959	1.42149	0.806465	1.32508	2.67785	1.96684
GRMZM2G092128	0.769371	0.344347	0.393494	0.940634	0.688784	2.23414	0.594008	0.328014
GRMZM2G025793	0.0597855	0.120412	0.894383	0.657845	0.0722565	0.0699615	1.17297	1.37641
GRMZM2G018241	15.5664	18.3498	28.2894	21.6015	53.6593	54.8032	15.0588	22.4782
GRMZM2G578572	13.4206	13.4337	14.9177	13.9748	13.9447	14.4459	16.3907	15.5416
GRMZM2G158237	15.582	16.7191	15.9388	13.8722	14.0869	13.4586	11.9041	10.6411
GRMZM5G836182	187.902	192.75	183.936	178.987	152.65	167.065	147.791	137.126
GRMZM2G095025	13.7173	11.6408	6.47374	3.76872	10.6178	11.6332	2.07894	1.68548
AC203173.3_FG004	212.545	248.161	235.054	218.977	180.312	167.427	168.283	176.175
GRMZM2G135175	0.514258	0.360261	0.668977	2.59694	0.567484	0.706448	1.4257	2.05904
GRMZM2G066044	3.62466	5.58767	2.76756	1.00812	3.25961	2.97516	1.91689	1.32489
AC206223.3_FG010	49.8557	64.6351	58.7179	48.6199	55.6612	72.7131	46.2543	41.7382
GRMZM2G001805	6.64042	4.47314	5.21482	4.49814	6.83259	4.6729	8.08766	5.578
GRMZM2G552160	0.925175	1.01638	0.29036	0.308488	0.304954	0.492113	0.412537	0.290452
Novel00383	1.63639	1.05465	1.05453	1.36044	0.632874	0.765966	0.802635	0.527431
GRMZM2G043212	6.80597	5.30427	5.65269	5.20967	3.89825	4.08609	5.91455	4.73476
GRMZM2G052823	9.40867	10.7577	10.6471	8.38822	14.6665	16.0052	8.96119	10.599
GRMZM2G064336	49.6273	46.5051	43.9379	41.224	37.4938	48.4556	33.5973	29.3011
GRMZM2G003064	14.0843	27.6935	14.889	11.9077	16.3875	20.3365	12.9383	10.552
GRMZM2G025685	7.06567	12.0113	5.89303	3.36822	4.89653	4.0583	2.30514	1.64161
GRMZM2G108530	21.4142	10.5564	25.7492	15.9516	26.9659	22.1705	15.3306	12.5097
Novel02247	2.83314	4.15555	4.18164	2.5602	4.68956	5.1172	4.07827	2.12693
GRMZM2G006468	42.0082	29.9702	25.9324	26.054	28.8936	27.0586	24.6595	27.5477
Novel01965	2.62966	3.42702	4.23654	2.42072	3.88861	3.29446	2.76933	4.41594
GRMZM2G114131	3.83335	3.0666	3.42182	3.63544	6.23502	5.32428	6.50171	6.14471
Novel00678	0.776728	0.886482	5.48214	4.13616	2.02353	5.89797	7.34442	7.84828
GRMZM2G470499	37.8455	62.1758	33.2563	26.2547	23.5109	14.9419	19.6083	14.7904
GRMZM2G149236	5.56816	3.64112	2.99577	2.74074	2.53454	4.31573	6.65049	6.1599
GRMZM2G070804	27.9126	24.5116	24.7213	37.0477	20.4256	22.2274	27.8229	27.9904
GRMZM5G884151	3.51092	7.14337	3.7104	2.19003	0.865975	2.59926	2.0208	1.07223
zma-MIR156l	18.2512	11.0277	24.6032	11.4757	11.9745	6.71241	29.4139	23.4104
GRMZM2G343563	25.8961	23.9518	49.7891	60.496	28.2644	23.3106	62.7273	53.1985
GRMZM2G126471	31.7975	25.5853	31.8537	33.6986	33.8812	37.8061	38.9429	37.5505
GRMZM2G397391	9.07278	10.2115	7.25467	1.22343	7.37741	5.89402	4.4174	5.02995
GRMZM2G172014	8.48588	6.9314	6.59151	3.68884	10.7688	8.24762	4.22006	2.82195
GRMZM2G422938	31.3835	24.1757	30.3456	26.7047	24.8773	30.5742	28.9776	29.7195
GRMZM2G099231	3.41116	4.68087	4.35679	4.76628	6.43325	5.35161	5.28604	7.50813
GRMZM2G146599	30.8116	40.3437	29.2734	23.3673	28.2785	29.4497	26.2723	18.1646
GRMZM2G139574	17.8905	24.6931	21.5019	16.3461	22.3839	21.6409	19.4853	17.9765
GRMZM2G040369	2.81751	3.33993	3.94631	3.11006	3.34685	2.86374	2.34934	2.5205
GRMZM2G170088	6.31053	7.31991	6.85846	5.25781	6.44047	6.50941	6.79237	6.72609
GRMZM2G704021	7.33307	9.48343	7.95004	8.06888	9.32917	8.62638	9.79656	8.88552
GRMZM2G104494	1.178	1.99296	0.704911	0.921746	1.13898	1.65421	1.21338	1.30178
GRMZM2G017257	7.74839	7.29315	7.75156	6.66456	7.45095	7.97369	6.35011	6.08069
GRMZM2G136453	558.444	330.081	254.023	318.101	554.944	382.806	308.744	258.807
GRMZM2G011806	2.42837	2.09066	3.89487	5.41483	2.96533	3.18034	7.08175	8.21223
GRMZM2G083394	2.25092	2.51231	2.89246	2.20158	1.85897	2.12918	2.43812	2.05127
GRMZM2G039443	7.02998	4.65406	1.985	2.42725	10.5025	5.02733	2.95327	2.36027
GRMZM2G019681	12.0325	11.7651	11.4908	13.368	12.1891	9.99072	12.9179	12.1267
AC204953.3_FG002	0.744946	0.477391	0.623457	0.579583	0.245547	0.0792493	1.41173	1.16935
Novel00889	4.94275	6.30813	4.16738	4.30789	4.0811	6.64306	4.38068	4.11236
GRMZM2G114513	40.1534	33.9315	41.2047	44.4978	54.5249	53.4828	46.3764	53.0911
Novel01974	11.8076	16.4061	26.1435	23.9382	14.6319	16.4409	13.7458	16.6889
GRMZM2G080725	37.2736	30.6056	34.192	57.1981	35.3393	48.975	54.0358	56.6079
GRMZM2G082836	12.3716	11.209	16.6725	13.8316	13.9378	18.3635	22.8674	22.1809
Novel02171	1.24558	1.9487	2.07325	1.98514	1.82799	1.87404	2.70016	1.48502
Novel01871	9.93846	9.77424	9.12935	10.1967	9.48283	7.20928	11.6167	10.2027
GRMZM2G040094	1.0395	2.28748	2.25952	2.51826	3.28044	3.5592	9.48919	9.46195
GRMZM2G104260	7.09832	2.70662	2.855	1.17959	3.91469	4.7581	5.83095	3.41121
GRMZM2G149414	98.9447	133.337	93.5055	105.907	76.0147	94.9175	82.5318	60.977
GRMZM2G036697	40.1069	32.6689	47.0141	41.1195	25.5924	30.6872	36.5413	41.9708
GRMZM2G022876	6.69046	5.35038	4.35905	4.27032	6.30237	8.40491	5.24817	3.68088
GRMZM2G128121	37.5453	39.0856	33.179	51.2777	27.5709	32.0713	49.5358	54.5711
GRMZM2G089676	21.117	27.8259	20.5522	15.5502	22.6296	21.7293	22.3077	21.9871
GRMZM5G844096	7.62245	8.08841	6.30686	6.85464	7.3852	8.84614	9.42411	8.04921
GRMZM2G126446	5.8976	6.27367	10.0367	6.49953	12.1474	13.6084	8.86151	7.64941
GRMZM2G101282	32.9019	25.112	27.9149	27.1124	18.7066	18.3242	22.5312	20.2655
GRMZM2G022453	27.3678	23.1397	25.1326	23.9188	22.7278	21.7523	19.338	17.093
GRMZM2G361847	28.4695	20.0716	28.1998	29.9264	28.3104	21.7992	23.3867	23.2945
GRMZM2G009795	45.0062	44.1109	45.809	46.2561	45.2607	48.1604	52.4728	44.4936
GRMZM2G082076	7.9402	11.2625	5.32682	5.65938	7.47301	7.31473	7.04342	3.61716
GRMZM2G049347	39.3945	30.0515	37.5679	45.5654	35.1662	36.3824	47.9574	48.5257
GRMZM2G044720	5.66068	3.95544	3.48968	3.31914	6.52732	4.157	2.86859	2.95885
GRMZM2G153206	175.654	220.605	222.511	254.176	211.504	246.521	349.056	388.127
Novel00803	6.19771	6.28434	3.689	5.59155	9.14361	9.4534	9.38183	6.34708
GRMZM2G088765	138.001	143.358	47.5759	114.537	68.4142	107.66	35.9588	17.224
GRMZM2G081943	12.7455	10.2531	14.7953	9.81298	13.6976	16.1324	15.5833	15.4415
AC194402.2_FG004	2.64743	5.08972	6.64701	1.86358	3.49055	4.13072	2.45935	1.38523
GRMZM2G053111	11.9029	13.9045	13.7757	8.56522	13.5022	11.4018	8.0068	5.57856
GRMZM2G111566	44.8873	52.474	44.4469	44.4033	38.743	42.1951	43.735	39.8546
GRMZM2G116140	50.8871	55.4975	38.014	37.1524	26.2288	27.1471	28.7744	23.9662
GRMZM2G026188	3.6226	4.19257	7.52862	12.2954	2.61389	1.13889	8.88428	14.813
GRMZM2G394722	8.71292	6.51372	10.4343	7.83586	9.03116	8.88255	7.82288	10.0636
GRMZM2G019612	1.22812	2.35572	1.24502	1.03675	3.78142	3.35336	2.07965	1.81763
GRMZM2G116620	105.207	88.6549	82.8278	48.2416	122.045	91.4635	44.5663	36.5622
GRMZM2G101874	12.2981	18.1549	11.3486	8.84032	16.7479	15.0756	15.869	11.599
GRMZM2G102447	27.8044	26.8724	28.274	25.4383	24.132	19.7988	23.7976	21.1943
GRMZM2G100315	1.3008	0.758393	1.61509	3.6411	3.06155	2.00291	6.42231	9.29953
GRMZM2G131516	30.7375	64.8881	24.1378	17.4328	21.8768	15.5201	9.5275	8.58356
GRMZM2G177668	8.54861	8.5594	11.5004	20.5737	10.1542	18.0008	25.2903	31.467
GRMZM2G360389	0.17267	0.347768	0.278182	0	2.25383	0.969885	1.2704	1.59011
GRMZM5G896294	16.1134	11.1771	13.1614	35.5431	13.1419	12.9882	34.5432	35.281
GRMZM5G834666	1.99709	2.90497	2.17049	1.89906	1.47502	1.55801	0.680247	0.255433
GRMZM2G021589	9.63479	5.5602	7.68805	4.18527	12.0116	7.20418	4.63776	6.80067
GRMZM2G045135	51.8613	51.7229	45.5361	52.9806	67.1075	78.1895	87.9367	69.0157
GRMZM2G035168	1.96015	1.63555	2.54568	2.22531	2.63978	2.06441	3.22768	3.48126
GRMZM2G152461	16.1562	8.35851	19.9676	21.9242	13.0864	9.31318	18.9317	20.4064
GRMZM2G381395	11.4433	11.5476	12.6379	12.8054	11.8729	9.87726	12.597	11.2675
AC187262.4_FG007	56.8953	1060.48	40.9339	49.1817	235.214	555.627	110.645	20.1518
GRMZM2G037104	33.8021	38.6661	33.3832	34.3232	35.7465	37.4317	35.7812	32.3491
GRMZM2G173669	49.4839	50.9809	65.2714	111.784	37.0159	30.8858	98.6027	144.686
GRMZM5G896859	2.94625	2.96697	3.35617	1.89201	4.9276	2.36813	1.86112	1.40456
GRMZM2G027120	8.81573	5.83229	4.20237	5.65067	6.89621	4.17323	3.63835	4.20369
GRMZM2G069911	229.074	127.726	214.047	209.079	150.194	56.7997	205.009	207.686
GRMZM2G117189	3.3818	2.79307	2.1838	3.77765	3.99902	3.98588	4.8032	5.74127
GRMZM2G165597	21.294	11.6781	30.9442	22.576	16.4328	19.9063	15.4587	18.4421
GRMZM2G448446	33.8727	24.0355	28.7606	39.7426	23.0673	25.1089	25.3255	22.0166
AC193319.3_FG004	0.959747	0.193299	0.441775	1.40807	1.15995	0.673862	1.52993	1.32574
GRMZM2G135949	9.27173	7.71084	6.53359	12.6093	7.23969	8.16787	10.0279	9.2938
GRMZM2G457467	4.29703	4.02299	4.404	4.22747	4.21962	4.67486	5.22798	5.2942
GRMZM2G437912	70.7368	51.607	126.844	97.9824	69.1145	85.9256	93.517	119.126
GRMZM5G895991	11.0794	11.2781	10.7628	9.11843	8.7821	8.1664	7.76337	8.55771
GRMZM2G409658	5.65372	6.34707	7.33592	7.52941	6.76333	7.34176	10.7352	9.66256
Novel01737	4.44807	5.3935	4.7008	4.55034	3.83994	4.78025	5.00909	3.97082
GRMZM2G073950	48.9955	40.3433	52.0549	43.9673	42.9169	47.3435	39.2442	37.4588
GRMZM2G152877	10.7199	9.51017	14.1351	18.4306	14.0165	19.8622	27.9529	30.0419
GRMZM5G868757	43.8029	50.3825	40.1195	34.0265	43.8645	47.7017	37.3063	39.7891
GRMZM2G104603	0	0	0.13237	1.40634	0	0	1.55156	3.17788
GRMZM2G157481	79.7587	54.4336	74.0155	64.2492	76.4578	54.4965	45.9163	42.5595
GRMZM2G076630	1.93431	1.89839	2.20706	1.52315	2.97178	3.35695	2.3116	2.11341
GRMZM2G134334	237.635	139.761	305.313	332.976	187.872	185.705	373.025	386.134
GRMZM2G177432	262.75	316.772	253.775	242.985	233.086	313.476	252.679	198.862
GRMZM2G022856	3.93719	4.78413	3.40028	3.71577	5.12023	4.31994	3.77385	3.313
GRMZM2G083186	7.99753	5.35311	6.83354	10.7731	7.52426	8.91045	29.1855	30.4298
GRMZM2G017804	11.8821	12.4359	11.1656	11.8627	15.9284	14.8153	10.8163	9.7058
GRMZM2G002130	26.8653	26.4991	28.1242	35.1371	30.3373	35.0506	39.3424	38.6248
GRMZM2G408038	4.35546	1.39846	3.70458	1.42771	0.991766	0.553999	1.12234	1.74388
GRMZM5G898371	37.917	29.0121	25.4528	29.6551	18.982	29.798	33.3898	28.8841
GRMZM5G834532	1.64192	1.34344	1.33837	0.33457	0.372079	0.720522	1.13252	0.866274
GRMZM2G028216	7.71541	6.89616	6.35685	8.0933	2.70364	5.34239	6.10197	4.83483
GRMZM2G089803	14.0326	7.75894	3.64092	3.83241	9.70141	10.9702	0.287385	0.539565
GRMZM2G043632	12.2468	14.6615	8.86976	9.07449	10.0401	11.2245	9.24143	8.05102
GRMZM2G175576	8.69254	7.62548	5.34323	1.91427	8.02615	6.61817	2.13512	2.06649
GRMZM2G327311	4.20602	3.26204	5.79369	5.94049	7.34434	7.49306	7.18976	8.36808
GRMZM2G125243	18.2563	17.7812	23.1572	15.8947	19.6129	20.8512	16.0266	15.2307
GRMZM2G463913	9.32015	6.71993	9.13867	7.41675	6.86522	9.42219	10.0085	8.76065
GRMZM2G163912	34.9744	41.4935	35.2352	29.0121	33.7202	34.1627	37.7402	29.4428
GRMZM2G088964	1.92599	1.77376	2.57627	2.03271	1.19372	0.75127	1.1102	0.739016
Novel00753	14.0919	13.1282	10.4299	10.0944	12.3797	10.7515	13.3215	9.43276
GRMZM2G141376	19.0912	50.8235	16.7091	14.4395	19.6237	25.0515	15.0911	12.3572
GRMZM5G857327	0.624829	0.55931	0.878812	1.01856	0.922981	0.73118	2.72421	1.43851
GRMZM2G168747	642.575	506.792	271.918	77.5812	292.222	407.194	63.5388	78.9105
GRMZM2G469414	0.8639	1.00624	0.934253	0.496289	0.91831	1.12056	1.19973	1.28201
GRMZM2G110027	12.7542	8.1947	7.98829	4.79171	5.90095	3.61468	6.31287	3.93805
Novel01857	3.00656	2.58462	2.91131	1.97239	3.54509	4.33351	4.13633	3.96739
GRMZM2G061932	26.1706	26.1706	17.5397	27.304	26.682	37.7253	34.4218	41.7802
GRMZM2G099474	17.3888	18.4279	15.5578	18.8665	19.3106	19.6561	16.1874	12.6283
GRMZM2G026649	2.33546	3.86381	2.68755	3.53518	2.88983	5.07552	4.63664	4.41665
GRMZM2G100107	4.31958	4.51455	3.54673	3.11158	4.85377	5.68324	5.41131	4.9186
GRMZM2G139073	0.443131	0.20284	0.602653	0.197008	0.68163	2.30993	0.592778	1.06657
GRMZM2G065989	2.07231	6.30156	3.88102	0.844535	0.785751	2.23483	1.89338	3.88224
GRMZM2G077333	0.602792	0.130078	0.148643	0.210564	0	2.7208	0.950349	0.346943
Novel01212	1.1604	0.623231	0.445113	0.409848	0.934968	1.84072	1.07509	0.623354
GRMZM2G065461	2.36413	1.50657	2.63552	2.77748	3.19211	2.78813	3.91813	3.29544
GRMZM2G170766	2.5732	5.35927	1.88436	0.500499	2.82723	4.41411	1.57766	0.504897
GRMZM2G335019	5.4644	8.95081	5.81063	4.39748	2.67514	3.76384	3.13826	2.14981
GRMZM2G152390	12.3522	17.4956	7.51167	6.46636	18.7723	13.3186	4.92573	3.93042
GRMZM2G145583	10.2993	10.596	9.93011	10.7543	7.40136	10.4888	15.4966	13.1375
GRMZM2G124466	9.99943	8.56296	10.247	11.0206	8.46851	9.60882	9.80032	10.0402
GRMZM5G808787	7.70816	5.61412	15.8093	12.1017	10.7942	8.72059	22.2174	25.0802
GRMZM2G045188	12.1881	11.3061	16.0624	7.41966	15.4028	12.4871	8.93	8.61589
GRMZM2G147774	0.0284952	0	1.60677	0.243868	0.172196	0.100036	0.0698833	0.22961
GRMZM5G816042	41.8908	43.4107	51.8067	43.5653	45.7973	44.7494	34.103	28.6127
GRMZM2G082007	1.95827	4.79564	2.02302	3.64568	1.31785	2.31762	2.26485	2.20297
GRMZM5G848550	0.399078	0.321508	1.37773	4.48881	0.289395	1.86802	4.11064	6.5233
Novel01429	1.62019	0.543863	0.932227	0.990426	1.89289	1.57997	0.596018	1.05686
GRMZM2G106324	107.419	219.442	90.8205	35.1343	62.1823	129.227	32.9484	18.6553
GRMZM2G059381	18.3282	17.9041	19.9179	21.0975	13.6826	14.2271	18.8196	22.663
GRMZM2G389173	29.1361	36.9148	25.3168	20.4174	64.5944	61.226	28.0301	21.5414
GRMZM2G168170	1.59576	1.54517	1.81279	1.30065	1.21157	1.74766	1.60555	1.71916
Novel00116	4.01914	7.39092	3.47598	4.73069	4.91786	2.95048	5.47939	4.42537
Novel00438	7.73598	3.89519	3.85764	4.09848	4.98649	3.92284	4.11064	4.45253
GRMZM2G089102	0.294638	0.148355	0.508586	4.58	0.152614	0.147766	3.74197	6.80751
GRMZM2G098697	5.52449	4.2795	3.94279	5.06569	6.61268	7.1175	8.72841	6.78739
GRMZM2G024159	17.2581	24.58	17.9151	18.7156	18.0691	20.2336	24.8289	21.1382
GRMZM2G020856	0.509913	0.29625	0.677062	3.26097	0.142218	0.436053	1.32269	1.98667
GRMZM2G412899	27.8826	24.3266	30.8936	73.639	35.339	39.1253	86.3536	91.517
GRMZM2G379608	2.31586	2.28455	2.50183	2.19576	2.28485	3.09719	3.12955	2.17619
GRMZM2G015844	13.1064	13.976	22.6854	21.3579	14.7337	12.4378	18.7793	16.3064
GRMZM2G177203	5.65117	2.38476	4.70703	2.96106	6.3096	7.17988	6.07167	4.33679
GRMZM2G174149	3.10993	2.87297	3.34216	2.9852	3.69652	4.15056	3.56135	2.66274
GRMZM2G004590	34.378	23.867	46.6594	84.9875	62.7379	81.6831	86.0801	113.239
GRMZM2G441541	40.4482	22.8627	78.971	80.2808	52.1934	59.8027	84.6178	122.69
GRMZM2G050268	12.2878	21.4302	10.7171	5.65114	7.88181	5.78385	3.33901	2.73939
GRMZM2G082916	13.9415	17.1285	14.1901	15.8635	19.4447	17.4451	18.205	17.1959
GRMZM2G474546	28.6047	25.6908	35.9791	29.3197	48.5207	45.0723	42.1318	38.6323
GRMZM2G095039	148.196	210.222	117.433	80.5857	146.118	175.662	78.2622	60.3886
GRMZM2G142664	58.765	36.1371	45.3176	32.7603	44.7222	39.395	31.1428	25.7746
GRMZM2G381318	0.480781	0.335189	1.02141	0.542588	1.25154	0.519336	0.816296	0.80887
GRMZM2G009895	37.1926	44.5979	36.02	34.4958	35.0694	37.6606	39.8567	33.4939
GRMZM2G095634	7.35365	6.12324	6.69404	7.05828	6.606	6.21636	8.69424	7.53
GRMZM5G875655	9.9418	10.5838	14.4188	10.6886	16.4786	21.3105	18.5379	19.9456
GRMZM2G172369	115.017	88.5866	86.6861	72.7127	99.5651	121.428	60.8091	60.3223
GRMZM2G435475	0.912099	1.16902	0.524803	1.31789	0.952037	1.11586	0.813412	0.811314
GRMZM2G309970	6.53244	8.72452	5.91784	6.17402	5.43136	7.26481	6.81724	4.05313
GRMZM2G024267	18.0221	18.5221	13.0086	13.7074	20.8856	23.204	21.0766	15.3059
GRMZM2G114182	2.75459	3.14939	2.72895	1.72187	3.40428	3.19921	3.18728	2.31259
GRMZM2G027962	2.97979	2.38695	2.88349	2.56672	2.29177	3.24922	7.39084	11.8494
GRMZM5G819212	3.46384	3.96697	3.12631	2.20049	3.61178	4.13289	3.58119	3.12729
GRMZM2G094051	173.188	244.037	189.535	135.974	138.844	127.8	151.698	125.316
GRMZM2G455587	2.35166	1.65263	2.2584	2.81309	1.65625	1.76203	2.84218	2.86284
GRMZM2G102471	366.279	346.829	361.713	332.171	346.164	360.651	339.254	301.467
GRMZM2G457381	23.5514	23.997	24.6158	22.3866	17.7868	18.7989	18.7808	16.35
GRMZM2G133844	23.5143	15.2331	17.2956	8.7135	17.4617	13.9001	9.27441	9.0412
GRMZM2G004996	33.4776	24.6957	38.7318	42.9102	29.8562	40.5448	58.4317	68.8896
GRMZM2G082271	54.6371	58.7811	55.6707	51.027	54.59	50.9597	44.0481	47.7876
Novel00482	0.842663	0.565726	0.35017	0.429267	1.1316	0.830872	0.975892	0.898154
GRMZM2G137286	4.39769	5.91636	8.65851	9.49311	6.14551	12.5037	14.0291	16.927
Novel00614	8.10751	2.51108	1.20229	2.07783	1.88566	2.49413	0.153737	0.0481068
GRMZM2G157722	7.30393	9.155	9.56746	17.9229	7.8571	6.63765	19.7864	17.6204
GRMZM2G006505	2.5081	5.17272	2.77077	1.69266	1.89152	1.0566	1.05797	1.10866
GRMZM2G172451	2.03866	2.52347	1.63732	1.63568	2.8489	1.98805	2.44778	2.39563
GRMZM2G057258	27.8408	38.7415	27.9605	23.1637	32.381	34.145	32.011	26.7623
GRMZM5G809335	91.5985	95.0302	77.0287	75.0692	69.7992	88.7109	72.3604	54.2412
AC220972.3_FG001	8.28205	8.83454	9.03646	10.2757	14.9033	9.40456	8.35023	8.75683
GRMZM2G036918	5.60942	7.76927	5.67897	5.73184	5.56677	7.43043	6.75741	5.47246
GRMZM2G382341	15.7502	17.7164	16.7995	17.8916	16.3376	19.0529	20.4213	22.1888
GRMZM2G402977	1.16978	1.13089	4.19995	3.60405	4.35448	2.90204	7.80324	7.70232
GRMZM2G138987	27.1497	31.92	27.3788	20.6667	24.7199	22.6101	25.4335	27.4758
GRMZM2G077183	6.24102	5.45247	6.65872	8.51458	6.39395	5.58629	8.66654	9.03968
GRMZM2G092975	64.0364	76.4842	70.4098	61.8004	68.3433	74.7367	64.3316	55.5423
GRMZM2G086237	19.9356	15.9491	14.3859	12.1528	20.1955	21.4171	12.9018	9.91237
GRMZM2G161295	9.21728	4.33705	4.77077	5.11782	3.98898	8.10137	3.60298	3.15063
GRMZM2G005996	2.29468	2.04947	4.76255	20.1727	2.78985	1.29467	20.9193	24.9051
GRMZM5G842965	0.54361	0.821149	2.50225	17.6124	2.62802	2.86261	16.4425	30.558
GRMZM2G078472	129.58	53.1415	84.5669	38.7448	59.8117	65.4749	56.9811	51.0342
GRMZM2G417072	16.2482	14.3999	10.0399	3.57405	10.3528	5.64843	2.75101	2.7912
GRMZM2G030567	2.7588	5.07183	5.61112	5.84376	6.43592	4.69239	5.66442	5.02205
GRMZM2G090226	21.6465	19.0972	18.9486	79.923	10.4349	10.7169	29.6063	31.8749
GRMZM2G346639	12.2357	18.8484	16.9093	12.1588	17.8942	15.1683	14.9353	15.1139
GRMZM2G140893	21.5401	25.3302	25.9069	15.1699	19.1471	16.3551	24.1248	18.168
GRMZM2G149317	5.45717	5.49554	3.87558	2.51627	4.18344	8.90393	6.27111	4.05629
GRMZM2G065276	12.8631	12.6676	15.9583	16.5541	18.7927	18.8603	19.9506	22.0219
GRMZM2G169064	17.1535	12.0292	12.378	16.473	20.8685	17.9533	14.717	14.3369
GRMZM2G106377	1.16957	2.33417	1.78637	1.84589	3.39249	2.16494	1.87744	1.44423
GRMZM2G116151	6.28476	5.89059	6.48084	6.55281	14.6982	12.1619	10.8092	12.4647
GRMZM2G114398	0	1.07763	0.175919	0.560704	1.3857	6.26121	1.03101	0.351948
GRMZM2G045421	8.89864	8.00451	10.3131	11.6538	11.2716	9.96857	12.4845	14.4902
GRMZM2G018946	1.08476	1.34942	1.61544	0.780132	0.501277	0.59736	0.938935	0.330534
GRMZM2G118098	7.59073	6.65565	6.64168	6.24029	7.94036	7.79536	6.93283	7.39704
GRMZM2G075492	7.78654	10.8828	6.02793	0.923136	8.64081	6.15742	1.96748	1.71117
GRMZM2G073495	29.9144	33.6424	26.0759	20.7505	29.389	28.2459	30.8062	23.1973
GRMZM2G300788	32.145	40.194	22.0713	24.3008	17.0941	17.9304	22.9276	16.2195
GRMZM2G113272	1.87266	3.07535	2.18813	0.493126	2.8204	7.8216	4.23933	3.88018
GRMZM2G306851	7.52777	6.53247	5.13856	7.35908	6.91012	6.99075	7.02944	7.20667
GRMZM2G130332	27.2311	35.3786	27.5838	23.8393	28.6451	27.8533	29.3104	21.9811
GRMZM2G015880	10.7325	12.0575	12.5291	9.78434	13.1962	14.3379	14.8722	9.92642
GRMZM2G111672	36.7204	39.2772	38.8463	29.8643	45.9288	38.9874	32.5554	34.4334
GRMZM2G089106	6.08373	7.00173	4.10053	0.956312	1.99575	1.83066	3.09059	1.30058
GRMZM2G525593	0.780336	0.841954	0.641413	0.545166	0.67365	1.17406	0.341739	0.384969
GRMZM2G134957	2.77885	5.6412	1.77655	0.754983	1.81252	1.29041	1.24401	0.660067
GRMZM2G104983	11.7995	14.2653	14.2095	10.786	11.0602	10.1588	11.8941	10.5703
GRMZM2G115156	10.696	9.19588	10.8014	11.0754	9.23371	11.4523	11.7774	10.2604
[truncated: 24,646 more rows]

## Sheet: Table S5
Table S5. GO function enrichment of DEGs under drought, heat and combined stress compared with the control (significantly enriched)
GO_accession	Description	Term_type	Over_ represented_ pValue	Corrected_ pValue	DEG_ item	DEG_ list	Bg_ item	Bg_ list	Gene_ name	Group
GO:1901700	response to oxygen-containing compound	biological_process	6.863e-19	5.0368e-15	138	1865	824	25044	GRMZM2G032602,GRMZM2G308615,GRMZM2G070863,GRMZM2G333635,GRMZM2G023786,GRMZM2G099002,GRMZM2G130749,GRMZM2G056388,GRMZM2G438871,GRMZM2G051806,GRMZM2G088212,GRMZM2G375504,GRMZM2G099425,GRMZM2G129761,GRMZM2G157369,GRMZM2G415793,GRMZM2G177386,GRMZM2G335242,GRMZM2G115646,GRMZM2G130440,GRMZM2G180328,GRMZM5G820122,GRMZM2G437100,GRMZM2G117057,GRMZM2G040030,GRMZM2G178227,GRMZM2G162659,GRMZM2G163494,GRMZM2G…	DH vs CK_up
GO:0050896	response to stimulus	biological_process	1.8596e-17	6.8238e-14	415	1865	3766	25044	GRMZM2G122479,GRMZM2G167957,GRMZM2G437100,GRMZM2G001953,GRMZM2G171078,AC233945.1_FG003,GRMZM2G113244,GRMZM5G801627,GRMZM2G162659,GRMZM2G383699,GRMZM2G133434,GRMZM2G103342,GRMZM2G040030,GRMZM2G051545,GRMZM2G023436,GRMZM2G002131,GRMZM2G138176,GRMZM2G132971,GRMZM2G056975,GRMZM5G835903,GRMZM2G318180,GRMZM2G097728,GRMZM2G092008,AC208201.3_FG002,GRMZM2G310947,GRMZM2G055216,GRMZM2G075051,GRMZM2G181568,G…	DH vs CK_up
GO:0022626	cytosolic ribosome	cellular_component	3.9396e-17	2.8912e-13	60	1699	278	25044	GRMZM2G028883,GRMZM2G324314,AC197246.3_FG003,AC206642.4_FG001,GRMZM2G427468,GRMZM2G142640,GRMZM2G156110,GRMZM2G024647,GRMZM5G899149,GRMZM5G832108,GRMZM2G067456,GRMZM2G134109,GRMZM2G163561,GRMZM2G010991,GRMZM2G157443,GRMZM2G078396,GRMZM2G111172,GRMZM2G057608,GRMZM2G092296,GRMZM2G171484,GRMZM2G038032,GRMZM2G060373,GRMZM2G091383,GRMZM2G140116,GRMZM2G178968,GRMZM2G084757,GRMZM2G179976,GRMZM2G046011,G…	DH vs CK_down
GO:0006260	DNA replication	biological_process	4.4329e-17	3.2533e-13	27	321	245	25044	GRMZM2G122656,GRMZM2G044317,GRMZM2G105368,GRMZM2G065205,GRMZM2G049536,GRMZM2G162445,GRMZM2G059010,GRMZM2G450055,GRMZM2G445958,GRMZM2G066101,GRMZM2G021069,GRMZM2G139894,GRMZM2G030523,GRMZM5G804783,GRMZM2G062333,GRMZM2G075978,GRMZM2G304362,GRMZM2G394962,GRMZM2G363408,GRMZM2G021439,GRMZM2G115245,GRMZM5G843302,GRMZM2G100639,GRMZM2G044762,GRMZM2G033828,GRMZM2G164325,GRMZM2G155546	H vs CK_down
GO:0006260	DNA replication	biological_process	2.3005e-16	8.4417e-13	57	1699	245	25044	AC233922.1_FG008,GRMZM2G030523,AC197146.3_FG001,GRMZM2G323679,GRMZM2G100732,GRMZM2G048821,GRMZM2G340527,GRMZM2G100639,GRMZM2G117238,GRMZM5G804783,GRMZM2G139894,GRMZM2G044762,GRMZM2G179424,GRMZM2G363408,GRMZM2G480480,GRMZM2G044317,GRMZM2G154414,GRMZM2G305124,GRMZM2G086934,GRMZM2G059010,GRMZM2G089556,GRMZM2G066101,GRMZM2G155546,AC149818.2_FG004,GRMZM5G821639,GRMZM2G074818,GRMZM2G304362,GRMZM2G36926…	DH vs CK_down
GO:0042221	response to chemical	biological_process	3.0678e-16	7.5049e-13	214	1865	1624	25044	GRMZM5G899188,GRMZM2G048129,GRMZM5G872256,GRMZM2G051103,GRMZM2G039776,GRMZM2G098167,GRMZM2G402708,GRMZM2G012455,GRMZM2G106250,GRMZM2G104081,GRMZM2G002492,AC220927.3_FG007,GRMZM2G045243,GRMZM2G152877,GRMZM2G078129,GRMZM2G400156,GRMZM2G035465,GRMZM2G098750,GRMZM2G373522,GRMZM2G423456,GRMZM2G042443,GRMZM2G043147,GRMZM2G154093,GRMZM2G080549,GRMZM2G413006,GRMZM2G036908,GRMZM2G024104,GRMZM2G166337,GRMZ…	DH vs CK_up
GO:0044391	ribosomal subunit	cellular_component	3.4854e-16	8.5265e-13	56	1699	273	25044	GRMZM2G041238,GRMZM2G028883,AC197246.3_FG003,GRMZM2G324314,AC206642.4_FG001,GRMZM2G427468,GRMZM2G024647,GRMZM2G058923,GRMZM2G142640,GRMZM2G156110,GRMZM5G899149,GRMZM5G832108,GRMZM2G067456,GRMZM2G134109,GRMZM2G163561,GRMZM2G010991,GRMZM2G078396,GRMZM2G092296,GRMZM2G111172,GRMZM2G057608,GRMZM2G091383,GRMZM2G060373,GRMZM2G140116,GRMZM2G046011,GRMZM2G084757,GRMZM2G178968,GRMZM2G152573,GRMZM2G145280,G…	DH vs CK_down
GO:0009628	response to abiotic stimulus	biological_process	4.2081e-15	7.7207e-12	183	1865	1331	25044	GRMZM2G529313,GRMZM2G045664,GRMZM2G100158,GRMZM2G010202,GRMZM2G133275,GRMZM2G053987,GRMZM2G149647,GRMZM2G099045,GRMZM2G012479,GRMZM2G153068,GRMZM2G162968,GRMZM2G106622,GRMZM2G450125,GRMZM2G031028,GRMZM2G301071,GRMZM2G134628,GRMZM2G053921,GRMZM2G055575,GRMZM2G027627,GRMZM2G173669,GRMZM2G105348,GRMZM2G075562,GRMZM2G028535,GRMZM2G009808,GRMZM2G471196,GRMZM2G000278,AC213521.3_FG005,GRMZM2G366065,GRMZ…	DH vs CK_up
GO:0042555	MCM complex	cellular_component	5.8524e-15	2.1476e-11	9	321	12	25044	GRMZM2G139894,GRMZM2G021069,GRMZM2G450055,GRMZM2G066101,GRMZM2G062333,GRMZM2G100639,GRMZM2G065205,GRMZM2G075978,GRMZM2G162445	H vs CK_down
GO:0020037	heme binding	molecular_function	1.1338e-14	8.321e-11	39	408	549	25044	GRMZM2G024331,GRMZM2G040638,GRMZM2G154828,GRMZM2G326222,Novel02196,GRMZM2G150731,GRMZM2G150907,GRMZM2G419342,GRMZM2G156257,GRMZM2G108123,Novel00369,GRMZM2G427937,GRMZM2G154870,GRMZM2G044049,GRMZM2G161472,GRMZM2G067402,GRMZM2G134597,GRMZM2G125482,GRMZM2G023952,GRMZM2G087875,AC205154.3_FG005,AC205413.4_FG001,GRMZM2G021310,GRMZM2G060721,AC210173.4_FG005,GRMZM2G160062,GRMZM2G061088,GRMZM2G022740,GRMZ…	H vs CK_up
GO:0022625	cytosolic large ribosomal subunit	cellular_component	1.3401e-14	2.4587e-11	34	1699	118	25044	GRMZM2G110328,GRMZM2G302712,GRMZM2G077991,GRMZM2G034794,GRMZM2G016250,GRMZM5G850966,GRMZM2G145280,GRMZM2G163081,GRMZM2G074898,GRMZM2G072315,GRMZM2G018197,GRMZM2G152573,GRMZM2G046011,GRMZM2G084757,GRMZM2G178968,GRMZM2G065868,GRMZM2G003384,GRMZM2G074085,GRMZM2G023748,GRMZM2G152552,GRMZM2G016928,GRMZM2G180724,GRMZM2G044137,GRMZM2G067456,GRMZM2G024647,GRMZM2G142640,GRMZM2G427468,AC206642.4_FG001,AC19…	DH vs CK_down
GO:0044445	cytosolic part	cellular_component	1.8515e-14	2.7176e-11	61	1699	321	25044	GRMZM2G124143,GRMZM2G065868,GRMZM2G139349,GRMZM2G003384,GRMZM2G138128,GRMZM2G110952,GRMZM2G074085,GRMZM2G152552,GRMZM2G023748,Novel00721,GRMZM2G016928,GRMZM2G180724,GRMZM2G044137,GRMZM2G129015,GRMZM2G467086,GRMZM2G302712,GRMZM2G110328,GRMZM2G077991,GRMZM2G030293,GRMZM2G092719,GRMZM2G034794,GRMZM5G850966,GRMZM2G080222,GRMZM2G155437,GRMZM2G066460,GRMZM2G016250,GRMZM2G132121,GRMZM2G018197,GRMZM2G145…	DH vs CK_down
GO:0009644	response to high light intensity	biological_process	1.0573e-13	1.552e-10	29	1865	79	25044	GRMZM2G158232,GRMZM2G081666,GRMZM2G034157,GRMZM2G404249,GRMZM2G117412,GRMZM2G073567,GRMZM2G335242,GRMZM2G134628,GRMZM2G031028,GRMZM2G165919,GRMZM2G043147,GRMZM2G177386,GRMZM2G012455,GRMZM2G471196,GRMZM2G300135,GRMZM2G023786,GRMZM2G437100,GRMZM2G360681,GRMZM2G333635,GRMZM2G070863,GRMZM2G322547,GRMZM2G004528,GRMZM2G045664,GRMZM5G899188,GRMZM5G872256,GRMZM2G050607,GRMZM2G009785,GRMZM2G083810,GRMZM2G…	DH vs CK_up
GO:0046906	tetrapyrrole binding	molecular_function	1.1353e-13	2.9227e-10	39	408	591	25044	GRMZM2G024234,GRMZM2G004984,GRMZM2G021436,GRMZM2G061088,GRMZM2G022740,GRMZM2G070603,GRMZM2G161169,GRMZM2G370928,GRMZM2G181236,GRMZM2G437207,GRMZM2G407650,GRMZM2G027217,GRMZM2G427954,GRMZM2G023952,GRMZM2G087875,AC205154.3_FG005,GRMZM2G125482,GRMZM2G160062,AC210173.4_FG005,AC205413.4_FG001,GRMZM2G060721,GRMZM2G021310,Novel00369,GRMZM2G108123,GRMZM2G427937,GRMZM2G156257,GRMZM2G154870,GRMZM2G161472,G…	H vs CK_up
GO:0006979	response to oxidative stress	biological_process	1.1947e-13	2.9227e-10	32	408	401	25044	GRMZM5G889769,GRMZM2G150731,GRMZM2G326222,GRMZM2G108847,GRMZM2G040638,GRMZM2G070863,GRMZM2G012455,GRMZM2G044049,GRMZM2G360681,GRMZM2G427937,GRMZM2G108123,GRMZM2G083810,GRMZM2G156257,GRMZM2G001898,GRMZM2G160062,GRMZM5G899188,AC205413.4_FG001,GRMZM2G060721,GRMZM2G335242,AC205154.3_FG005,GRMZM2G043147,GRMZM2G158232,GRMZM2G370928,GRMZM2G437207,GRMZM2G427954,GRMZM2G027217,GRMZM2G024234,GRMZM2G004984,G…	H vs CK_up
GO:0006270	DNA replication initiation	biological_process	2.8272e-13	6.3254e-10	12	321	41	25044	GRMZM2G363408,GRMZM2G065205,GRMZM2G075978,GRMZM2G059010,GRMZM2G162445,GRMZM2G049536,GRMZM2G021069,GRMZM2G139894,GRMZM2G450055,GRMZM2G066101,GRMZM2G100639,GRMZM2G062333	H vs CK_down
GO:0006261	DNA-dependent DNA replication	biological_process	3.4476e-13	6.3254e-10	18	321	131	25044	GRMZM2G065205,GRMZM2G105368,GRMZM2G044317,GRMZM2G049536,GRMZM2G162445,GRMZM2G059010,GRMZM2G066101,GRMZM2G450055,GRMZM2G021069,GRMZM2G139894,GRMZM2G062333,GRMZM2G075978,GRMZM2G394962,GRMZM2G363408,GRMZM2G021439,GRMZM2G100639,GRMZM2G044762,GRMZM2G033828	H vs CK_down
GO:0009266	response to temperature stimulus	biological_process	1.3571e-12	1.66e-09	81	1865	454	25044	GRMZM2G051103,GRMZM2G005869,GRMZM5G872256,GRMZM5G899188,GRMZM2G448142,GRMZM2G471196,GRMZM2G012455,GRMZM2G059453,GRMZM2G004528,GRMZM2G154735,GRMZM2G118047,GRMZM2G059851,GRMZM2G404249,GRMZM2G165919,GRMZM2G043147,GRMZM2G005815,GRMZM2G413006,GRMZM2G423456,GRMZM2G178960,GRMZM2G168079,GRMZM2G453805,GRMZM2G015605,GRMZM2G053987,GRMZM2G133275,GRMZM2G153068,GRMZM2G149647,GRMZM2G162968,GRMZM5G833699,GRMZM2G…	DH vs CK_up
GO:0009642	response to light intensity	biological_process	1.967e-12	2.0623e-09	33	1865	110	25044	GRMZM2G453805,GRMZM2G045664,GRMZM2G050607,GRMZM2G009785,GRMZM2G083810,GRMZM2G437100,GRMZM2G360681,GRMZM2G073567,GRMZM2G134628,GRMZM2G031028,GRMZM2G032222,GRMZM2G081666,GRMZM2G034157,GRMZM5G872256,GRMZM5G899188,GRMZM2G098167,GRMZM2G012455,GRMZM2G471196,GRMZM2G300135,GRMZM2G023786,GRMZM2G002492,GRMZM2G070863,GRMZM2G333635,GRMZM2G004528,GRMZM2G322547,GRMZM2G404249,GRMZM2G117412,GRMZM2G335242,GRMZM2G…	DH vs CK_up
GO:0071103	DNA conformation change	biological_process	2.4353e-12	2.9788e-09	37	1699	156	25044	GRMZM2G063896,GRMZM2G139894,GRMZM2G355773,GRMZM5G864735,GRMZM2G143780,GRMZM2G121210,GRMZM2G072855,GRMZM2G100639,GRMZM5G895313,GRMZM2G376957,GRMZM2G418258,GRMZM5G883764,GRMZM2G179005,GRMZM2G305027,GRMZM2G051879,GRMZM2G109448,GRMZM2G066101,GRMZM2G130746,GRMZM2G461447,GRMZM2G046055,GRMZM2G401308,GRMZM2G077991,GRMZM2G106133,GRMZM2G062333,GRMZM2G056231,GRMZM2G021069,GRMZM2G075978,GRMZM2G084195,Novel01…	DH vs CK_down
GO:0015934	large ribosomal subunit	cellular_component	3.0354e-12	3.0403e-09	37	1699	166	25044	GRMZM2G003384,GRMZM2G074085,GRMZM2G045921,GRMZM2G065868,GRMZM2G180724,GRMZM2G044137,GRMZM2G152552,GRMZM2G023748,GRMZM2G016928,GRMZM2G034794,GRMZM2G302712,GRMZM2G110328,GRMZM2G077991,GRMZM2G152573,GRMZM2G046011,GRMZM2G084757,GRMZM2G178968,GRMZM2G016250,GRMZM5G850966,GRMZM2G163081,GRMZM2G072315,GRMZM2G145280,GRMZM2G074898,GRMZM2G018197,GRMZM2G140116,GRMZM2G010991,GRMZM2G078396,GRMZM2G427468,AC20664…	DH vs CK_down
GO:0006261	DNA-dependent DNA replication	biological_process	3.3142e-12	3.0403e-09	35	1699	131	25044	GRMZM2G044762,GRMZM2G139894,GRMZM2G100639,GRMZM2G100732,AC233922.1_FG008,AC197146.3_FG001,GRMZM2G066101,GRMZM2G059010,GRMZM2G305124,GRMZM2G154414,GRMZM2G044317,GRMZM2G480480,GRMZM2G179424,GRMZM2G363408,GRMZM2G062333,GRMZM2G075978,GRMZM2G021069,GRMZM2G017081,GRMZM2G318849,GRMZM2G034828,GRMZM5G821639,GRMZM2G074818,AC149818.2_FG004,GRMZM2G105368,GRMZM2G049536,GRMZM6G314950,GRMZM2G154267,GRMZM2G32703…	DH vs CK_down
GO:0042542	response to hydrogen peroxide	biological_process	3.5257e-12	3.2344e-09	25	1865	67	25044	GRMZM2G333635,GRMZM2G070863,GRMZM2G360681,GRMZM2G004528,GRMZM2G322547,GRMZM2G437100,GRMZM2G023786,GRMZM2G012455,GRMZM2G471196,GRMZM2G083810,GRMZM2G098167,GRMZM5G872256,GRMZM2G088212,GRMZM5G899188,GRMZM2G400470,GRMZM2G103812,GRMZM2G325575,GRMZM2G048455,GRMZM2G034157,GRMZM2G158232,GRMZM2G335242,GRMZM2G043147,GRMZM2G165919,GRMZM2G404249,GRMZM2G078465	DH vs CK_up
GO:0016491	oxidoreductase activity	molecular_function	5.1028e-12	9.3623e-09	75	408	2009	25044	GRMZM2G023952,GRMZM2G000236,AC234163.1_FG002,GRMZM2G308463,GRMZM2G173195,GRMZM2G125482,GRMZM2G077054,AC210173.4_FG005,Novel00612,GRMZM2G153359,AC205413.4_FG001,GRMZM2G060721,GRMZM2G022740,GRMZM2G112792,GRMZM2G407650,GRMZM2G370928,GRMZM2G080839,GRMZM2G145972,GRMZM2G427954,GRMZM2G099467,GRMZM2G024331,GRMZM2G169261,GRMZM2G374313,GRMZM2G427444,GRMZM2G013214,GRMZM2G150731,GRMZM2G087507,GRMZM5G899851,G…	H vs CK_up
GO:0005730	nucleolus	cellular_component	5.4073e-12	4.4093e-09	67	1699	413	25044	GRMZM2G038032,GRMZM2G140116,GRMZM2G084195,GRMZM2G091383,GRMZM2G010991,GRMZM2G111172,GRMZM2G057608,GRMZM2G092296,GRMZM2G078396,GRMZM2G427468,GRMZM2G151193,GRMZM5G832108,GRMZM2G067456,GRMZM2G164696,GRMZM5G897976,AC197246.3_FG003,GRMZM2G003384,GRMZM2G305027,GRMZM2G109448,GRMZM2G065868,GRMZM2G139349,GRMZM5G895313,GRMZM2G132116,GRMZM2G072855,GRMZM2G080588,GRMZM2G023748,GRMZM2G168416,GRMZM2G110328,GRMZ…	DH vs CK_down
GO:0043228	non-membrane-bounded organelle	cellular_component	7.877e-12	5.2554e-09	171	1699	1587	25044	GRMZM2G124143,GRMZM2G030523,GRMZM2G157616,GRMZM2G062084,Novel01061,GRMZM2G176047,GRMZM2G180724,GRMZM2G083475,GRMZM5G846811,GRMZM2G107645,GRMZM2G046055,GRMZM2G301194,GRMZM2G034794,GRMZM2G071025,GRMZM2G047727,GRMZM2G089556,GRMZM2G020974,GRMZM2G016250,GRMZM2G336875,GRMZM2G152573,GRMZM2G164868,GRMZM2G109165,GRMZM2G091543,GRMZM2G134109,GRMZM2G163561,GRMZM2G142640,AC212565.3_FG001,GRMZM2G136219,AC20664…	DH vs CK_down
GO:0043232	intracellular non-membrane-bounded organelle	cellular_component	7.877e-12	5.2554e-09	171	1699	1587	25044	GRMZM5G832108,GRMZM2G151193,GRMZM2G058923,GRMZM2G427468,GRMZM2G158526,GRMZM2G121221,GRMZM2G450937,GRMZM5G897976,GRMZM2G041238,GRMZM2G132371,GRMZM2G140116,GRMZM2G004057,GRMZM2G083243,GRMZM2G320689,GRMZM2G074361,GRMZM2G171484,GRMZM2G325783,GRMZM2G106133,GRMZM2G069594,GRMZM2G010991,GRMZM2G082384,GRMZM2G467086,GRMZM2G110328,GRMZM5G842058,GRMZM2G108766,GRMZM2G092232,GRMZM2G100473,GRMZM2G077991,GRMZM2G…	DH vs CK_down
GO:0006270	DNA replication initiation	biological_process	9.9808e-12	6.1041e-09	19	1699	41	25044	GRMZM2G059010,GRMZM2G049536,GRMZM2G066101,GRMZM2G065205,GRMZM2G158526,GRMZM2G179424,GRMZM2G363408,GRMZM2G162445,GRMZM2G480480,GRMZM2G327032,GRMZM2G450055,GRMZM2G100639,GRMZM2G318849,GRMZM2G034828,GRMZM2G139894,GRMZM2G021069,GRMZM2G075978,GRMZM2G062333,AC197146.3_FG001	DH vs CK_down
GO:0001101	response to acid chemical	biological_process	1.1035e-11	8.9984e-09	92	1865	579	25044	GRMZM2G429113,GRMZM2G318180,AC208201.3_FG002,GRMZM2G310947,GRMZM2G169089,GRMZM2G034110,GRMZM2G028129,GRMZM2G095082,GRMZM2G133048,GRMZM2G092432,GRMZM2G078465,GRMZM2G069203,GRMZM2G149923,GRMZM2G025833,GRMZM5G820122,GRMZM2G095904,GRMZM2G119578,GRMZM2G085941,GRMZM2G079440,GRMZM2G164405,GRMZM2G163494,GRMZM2G400470,GRMZM2G162659,GRMZM2G082487,GRMZM2G173425,GRMZM2G117057,GRMZM2G040030,GRMZM2G061950,GRMZ…	DH vs CK_up
GO:0016209	antioxidant activity	molecular_function	1.6805e-11	2.4667e-08	23	408	246	25044	GRMZM5G889769,GRMZM2G160062,AC205413.4_FG001,GRMZM2G150731,GRMZM2G060721,AC205154.3_FG005,GRMZM2G326222,GRMZM2G040638,GRMZM2G437207,GRMZM2G370928,GRMZM2G037993,GRMZM2G427954,GRMZM2G027217,GRMZM2G044049,GRMZM2G048324,GRMZM2G427937,GRMZM2G004984,GRMZM2G024234,GRMZM2G108123,GRMZM2G070603,GRMZM2G156257,GRMZM2G061088,GRMZM2G022740	H vs CK_up
GO:0032392	DNA geometric change	biological_process	1.9609e-11	2.3985e-08	9	321	24	25044	GRMZM2G162445,GRMZM2G065205,GRMZM2G075978,GRMZM2G100639,GRMZM2G062333,GRMZM2G139894,GRMZM2G021069,GRMZM2G066101,GRMZM2G450055	H vs CK_down
GO:0032508	DNA duplex unwinding	biological_process	1.9609e-11	2.3985e-08	9	321	24	25044	GRMZM2G162445,GRMZM2G065205,GRMZM2G075978,GRMZM2G100639,GRMZM2G062333,GRMZM2G139894,GRMZM2G021069,GRMZM2G450055,GRMZM2G066101	H vs CK_down
GO:0009408	response to heat	biological_process	3.1179e-11	2.2882e-08	41	1865	169	25044	GRMZM2G002131,GRMZM2G139535,GRMZM2G132971,GRMZM2G138176,GRMZM2G034157,GRMZM2G105348,GRMZM2G106622,GRMZM2G134628,GRMZM5G804658,GRMZM2G153068,GRMZM2G149647,GRMZM2G437100,GRMZM2G360681,GRMZM2G080001,GRMZM2G162968,GRMZM5G833699,GRMZM2G024718,GRMZM2G083810,GRMZM2G158232,GRMZM2G061950,GRMZM2G441541,GRMZM2G404249,GRMZM2G118047,GRMZM2G059851,GRMZM2G165919,GRMZM2G043147,GRMZM2G413006,GRMZM2G177386,GRMZM2G…	DH vs CK_up
GO:0032993	protein-DNA complex	cellular_component	3.42e-11	1.9307e-08	29	1699	115	25044	GRMZM2G049536,GRMZM2G130746,GRMZM2G046055,GRMZM2G154267,GRMZM6G314950,AC212565.3_FG001,GRMZM2G077991,GRMZM2G451254,GRMZM2G401308,GRMZM2G071025,GRMZM2G158526,GRMZM2G121221,GRMZM2G106133,GRMZM2G056231,GRMZM2G063896,GRMZM5G804783,GRMZM2G355773,GRMZM5G864735,GRMZM2G072855,GRMZM2G143780,GRMZM2G376957,GRMZM2G418258,GRMZM2G084195,GRMZM5G883764,GRMZM2G305027,GRMZM2G179005,GRMZM2G051879,GRMZM2G107540,GRMZ…	DH vs CK_down
GO:0004601	peroxidase activity	molecular_function	3.9075e-11	4.7795e-08	21	408	209	25044	GRMZM2G160062,GRMZM2G060721,AC205413.4_FG001,GRMZM2G150731,GRMZM2G326222,AC205154.3_FG005,GRMZM2G040638,GRMZM2G370928,GRMZM2G437207,GRMZM2G037993,GRMZM2G427954,GRMZM2G044049,GRMZM2G027217,GRMZM2G427937,GRMZM2G024234,GRMZM2G004984,GRMZM2G108123,GRMZM2G070603,GRMZM2G156257,GRMZM2G022740,GRMZM2G061088	H vs CK_up
GO:0016684	oxidoreductase activity, acting on peroxide as acceptor	molecular_function	5.0633e-11	5.3085e-08	21	408	212	25044	GRMZM2G040638,GRMZM2G326222,AC205154.3_FG005,AC205413.4_FG001,GRMZM2G150731,GRMZM2G060721,GRMZM2G160062,GRMZM2G070603,GRMZM2G156257,GRMZM2G061088,GRMZM2G022740,GRMZM2G427937,GRMZM2G024234,GRMZM2G108123,GRMZM2G004984,GRMZM2G427954,GRMZM2G027217,GRMZM2G044049,GRMZM2G370928,GRMZM2G437207,GRMZM2G037993	H vs CK_up
GO:0055114	oxidation-reduction process	biological_process	6.0586e-11	5.558e-08	72	408	1967	25044	GRMZM2G161169,AC234528.1_FG006,GRMZM2G181236,GRMZM2G437207,GRMZM2G027217,GRMZM2G004984,GRMZM2G024234,GRMZM2G021436,GRMZM2G048324,GRMZM2G125669,GRMZM2G061088,GRMZM2G070603,GRMZM2G121034,GRMZM2G160062,GRMZM2G106303,GRMZM2G021310,GRMZM2G087875,AC205154.3_FG005,GRMZM2G074743,GRMZM2G095905,GRMZM2G169033,GRMZM2G044049,GRMZM2G024476,GRMZM2G161472,GRMZM2G089856,GRMZM2G097706,GRMZM2G108123,Novel00369,GRMZ…	H vs CK_up
GO:0009737	response to abscisic acid	biological_process	6.3734e-11	4.2522e-08	56	1865	284	25044	GRMZM2G028535,GRMZM2G088212,GRMZM2G048129,GRMZM2G130749,GRMZM2G127139,GRMZM2G043191,GRMZM2G099002,GRMZM2G028086,GRMZM2G059453,GRMZM2G154735,GRMZM2G308615,GRMZM2G039757,GRMZM2G115646,GRMZM2G054559,GRMZM2G130440,GRMZM2G180328,GRMZM2G177386,GRMZM2G153683,GRMZM2G013236,GRMZM2G166337,GRMZM2G044627,GRMZM2G099425,GRMZM2G342856,GRMZM2G375504,GRMZM2G063931,GRMZM2G168079,GRMZM5G813892,GRMZM2G162659,GRMZM2G…	DH vs CK_up
GO:0010033	response to organic substance	biological_process	1.5763e-10	9.6406e-08	128	1865	971	25044	GRMZM2G342856,GRMZM2G031876,GRMZM5G813892,GRMZM2G441541,GRMZM2G432801,GRMZM2G054559,GRMZM2G117412,GRMZM2G079109,GRMZM2G033644,GRMZM2G013236,GRMZM2G028086,GRMZM2G134941,GRMZM2G127139,GRMZM2G039757,GRMZM2G016521,GRMZM2G429113,GRMZM2G028129,GRMZM2G069203,GRMZM2G025190,GRMZM2G078465,GRMZM2G133048,GRMZM2G092432,GRMZM2G028980,GRMZM2G095904,GRMZM2G053338,GRMZM2G164405,GRMZM2G119578,GRMZM2G085941,GRMZM2G…	DH vs CK_up
GO:0042555	MCM complex	cellular_component	2.453e-10	1.2859e-07	10	1699	12	25044	GRMZM2G139894,GRMZM2G100639,GRMZM2G062333,GRMZM2G066101,GRMZM2G075978,GRMZM2G021069,GRMZM2G162445,GRMZM2G065205,GRMZM2G450055,GRMZM2G327032	DH vs CK_down
GO:0009719	response to endogenous stimulus	biological_process	2.4763e-10	1.398e-07	105	1865	755	25044	GRMZM2G153683,GRMZM2G413006,GRMZM5G826194,GRMZM2G168079,GRMZM2G063931,GRMZM2G166337,GRMZM2G044627,GRMZM2G030465,GRMZM2G039776,GRMZM2G115357,GRMZM2G160005,GRMZM2G028535,GRMZM2G094712,GRMZM2G048129,GRMZM2G400156,GRMZM2G035465,GRMZM2G011806,GRMZM2G154735,GRMZM2G059453,GRMZM2G152877,AC220927.3_FG007,GRMZM2G043191,GRMZM2G045243,GRMZM2G402708,GRMZM2G053921,GRMZM2G134628,GRMZM2G031028,GRMZM2G014653,GRMZ…	DH vs CK_up
GO:0051276	chromosome organization	biological_process	3.0757e-10	1.5048e-07	70	1699	467	25044	GRMZM2G059010,GRMZM2G066101,GRMZM2G461447,GRMZM5G851405,GRMZM2G401308,GRMZM2G077991,GRMZM2G480480,GRMZM2G080588,GRMZM2G132116,GRMZM5G895313,GRMZM2G121210,GRMZM2G072855,GRMZM5G864735,GRMZM2G355773,GRMZM5G804783,GRMZM5G883764,GRMZM2G418258,GRMZM2G109448,GRMZM2G051879,GRMZM2G057369,GRMZM2G179005,GRMZM2G305027,GRMZM2G136838,GRMZM2G105368,GRMZM2G107737,GRMZM2G327032,GRMZM2G450055,GRMZM2G121221,GRMZM2G…	DH vs CK_down
GO:0010035	response to inorganic substance	biological_process	3.4361e-10	1.8013e-07	102	1865	712	25044	GRMZM2G129761,GRMZM2G061950,GRMZM2G158232,GRMZM5G813892,GRMZM2G375504,GRMZM2G130440,GRMZM2G054559,GRMZM2G048616,GRMZM2G335242,GRMZM2G013236,GRMZM2G150098,GRMZM2G177386,GRMZM2G415793,GRMZM2G176707,GRMZM2G300135,GRMZM2G035620,GRMZM2G023786,GRMZM2G180555,GRMZM2G127139,GRMZM2G333635,GRMZM2G070863,GRMZM2G308615,GRMZM2G322547,GRMZM2G161493,GRMZM2G088212,GRMZM2G043291,GRMZM5G886257,GRMZM2G056388,GRMZM5G…	DH vs CK_up
GO:0044427	chromosomal part	cellular_component	4.9036e-10	2.2492e-07	39	1699	203	25044	GRMZM2G056231,GRMZM2G106133,GRMZM2G084195,GRMZM2G074818,GRMZM2G049536,GRMZM2G451254,AC212565.3_FG001,GRMZM2G009913,GRMZM2G154267,GRMZM6G314950,GRMZM5G825512,GRMZM2G121221,GRMZM2G158526,GRMZM2G063896,GRMZM2G143780,GRMZM2G072855,GRMZM2G117238,GRMZM5G864735,GRMZM2G355773,GRMZM5G804783,GRMZM2G418258,GRMZM5G883764,GRMZM2G376957,GRMZM2G051879,GRMZM2G107540,GRMZM2G109448,GRMZM2G047143,GRMZM2G179005,GRMZ…	DH vs CK_down
GO:0033993	response to lipid	biological_process	5.0297e-10	2.4609e-07	62	1865	351	25044	GRMZM2G015605,GRMZM2G117057,GRMZM2G040030,GRMZM2G162659,GRMZM2G082487,GRMZM2G134396,GRMZM2G119578,GRMZM2G150906,GRMZM5G820122,GRMZM2G095904,GRMZM2G053921,GRMZM2G149923,GRMZM2G031028,GRMZM2G014653,GRMZM2G134628,GRMZM2G046024,GRMZM2G092432,GRMZM2G106622,GRMZM2G120373,GRMZM2G078465,AC208201.3_FG002,GRMZM2G169089,GRMZM2G310947,GRMZM2G325575,GRMZM2G034110,GRMZM2G173669,GRMZM2G028129,GRMZM2G429113,GRMZ…	DH vs CK_up
GO:0006325	chromatin organization	biological_process	5.4797e-10	2.3656e-07	55	1699	332	25044	GRMZM2G010085,GRMZM2G130746,GRMZM2G461447,GRMZM2G305124,GRMZM5G851405,GRMZM2G059010,GRMZM2G071025,GRMZM2G179424,GRMZM2G401308,GRMZM2G077991,GRMZM2G107645,GRMZM2G480480,GRMZM2G046055,GRMZM2G132116,GRMZM2G143780,GRMZM2G072855,GRMZM5G864735,GRMZM2G139894,GRMZM2G355773,GRMZM2G063896,GRMZM2G080588,GRMZM2G051879,GRMZM2G109448,GRMZM2G101383,GRMZM2G057369,GRMZM2G305027,GRMZM2G179005,GRMZM5G883764,GRMZM2G…	DH vs CK_down
GO:0097305	response to alcohol	biological_process	8.9882e-10	4.1228e-07	59	1865	329	25044	GRMZM2G130749,GRMZM2G028535,GRMZM2G048129,GRMZM2G088212,GRMZM2G059453,GRMZM2G154735,GRMZM2G308615,GRMZM2G039757,AC220927.3_FG007,GRMZM2G043191,GRMZM2G127139,GRMZM2G028086,GRMZM2G099002,GRMZM2G413006,GRMZM2G153683,GRMZM2G177386,GRMZM2G013236,GRMZM2G054559,GRMZM2G115646,GRMZM2G130440,GRMZM2G180328,GRMZM2G063931,GRMZM2G168079,GRMZM2G375504,GRMZM5G813892,GRMZM2G166337,GRMZM2G044627,GRMZM2G099425,GRMZ…	DH vs CK_up
GO:0051726	regulation of cell cycle	biological_process	1.0165e-09	4.1443e-07	37	1699	174	25044	GRMZM2G154904,GRMZM2G107737,GRMZM2G009913,GRMZM2G158526,GRMZM2G060163,GRMZM2G033828,GRMZM5G821639,GRMZM2G074818,GRMZM2G073003,AC149818.2_FG004,GRMZM2G358931,GRMZM2G133716,GRMZM2G325783,GRMZM2G017081,GRMZM2G091543,GRMZM2G082384,GRMZM2G034828,GRMZM2G318849,GRMZM2G100473,GRMZM2G148621,GRMZM2G107645,GRMZM2G480480,GRMZM2G179424,GRMZM2G061287,GRMZM2G120408,GRMZM2G073671,GRMZM2G155546,GRMZM2G059010,GRMZ…	DH vs CK_down
GO:0007017	microtubule-based process	biological_process	1.8785e-09	7.256e-07	48	1699	272	25044	GRMZM2G062084,GRMZM2G157616,GRMZM2G176047,GRMZM2G048294,GRMZM2G066191,GRMZM2G471186,GRMZM2G121649,GRMZM2G083475,GRMZM2G099944,GRMZM2G002147,GRMZM2G436981,GRMZM2G030284,GRMZM2G305124,GRMZM5G846811,GRMZM2G108766,GRMZM2G092232,GRMZM2G107645,GRMZM2G480480,GRMZM2G100473,GRMZM2G080116,GRMZM2G301194,GRMZM2G091543,GRMZM2G325783,GRMZM2G176270,GRMZM2G147942,GRMZM2G082384,GRMZM2G318849,GRMZM2G034828,GRMZM2G…	DH vs CK_down
GO:0006950	response to stress	biological_process	2.1811e-09	9.4161e-07	236	1865	2194	25044	GRMZM2G052336,GRMZM2G147014,AC177897.2_FG002,Novel00607,GRMZM2G014797,GRMZM2G036908,GRMZM2G128466,GRMZM2G171707,GRMZM2G042443,GRMZM2G423456,AC208204.3_FG006,GRMZM2G413006,GRMZM2G043147,GRMZM2G059851,GRMZM2G118047,GRMZM2G472248,GRMZM2G132875,GRMZM2G024827,GRMZM2G373522,GRMZM2G152877,GRMZM2G098750,GRMZM2G012455,GRMZM2G092474,GRMZM2G002492,GRMZM2G049767,GRMZM2G076450,GRMZM2G176472,GRMZM2G448142,GRMZ…	DH vs CK_up
GO:0006950	response to stress	biological_process	2.4442e-09	1.9931e-06	73	408	2194	25044	GRMZM2G023952,GRMZM2G134917,GRMZM2G007729,GRMZM2G069651,AC234163.1_FG002,GRMZM2G024718,GRMZM5G833699,GRMZM2G335242,AC205413.4_FG001,GRMZM2G060721,AC203972.3_FG001,GRMZM2G310431,GRMZM2G034157,GRMZM2G022740,GRMZM2G176472,GRMZM2G370928,AC208204.3_FG006,GRMZM2G427954,GRMZM2G126749,GRMZM2G164974,GRMZM2G160452,AC177897.2_FG002,GRMZM2G150731,GRMZM2G050607,GRMZM2G360681,GRMZM2G083810,GRMZM2G118610,GRMZM2…	H vs CK_up
GO:0000786	nucleosome	cellular_component	3.1185e-09	1.1443e-06	25	1699	106	25044	GRMZM2G143780,GRMZM2G072855,GRMZM2G355773,GRMZM5G864735,GRMZM2G063896,GRMZM2G056231,GRMZM2G106133,GRMZM2G051879,GRMZM2G107540,GRMZM2G109448,GRMZM2G305027,GRMZM2G179005,GRMZM2G418258,GRMZM2G084195,GRMZM5G883764,GRMZM2G376957,GRMZM2G130746,GRMZM2G158526,GRMZM2G071025,GRMZM2G121221,GRMZM2G077991,AC212565.3_FG001,GRMZM2G451254,GRMZM2G401308,GRMZM2G046055	DH vs CK_down
GO:0009725	response to hormone	biological_process	5.156e-09	2.1022e-06	98	1865	730	25044	GRMZM2G013236,GRMZM2G001799,GRMZM2G177386,GRMZM2G180328,GRMZM2G130953,GRMZM2G115646,GRMZM2G054559,GRMZM2G130440,GRMZM5G813892,GRMZM2G121468,GRMZM2G054361,GRMZM2G375504,GRMZM2G338259,GRMZM2G009045,GRMZM2G342856,GRMZM2G099425,GRMZM2G056388,GRMZM2G116557,GRMZM2G130749,GRMZM2G088212,GRMZM2G039757,GRMZM2G308615,GRMZM2G032602,GRMZM2G028086,GRMZM2G099002,GRMZM2G127139,GRMZM2G134941,GRMZM2G149923,GRMZM2G…	DH vs CK_up
GO:0007049	cell cycle	biological_process	6.5056e-09	2.2736e-06	63	1699	421	25044	GRMZM2G318849,GRMZM2G034828,GRMZM2G082384,GRMZM2G027723,GRMZM2G010306,GRMZM2G005310,GRMZM2G133716,GRMZM2G176270,GRMZM2G325783,GRMZM2G017081,GRMZM2G091511,GRMZM2G091543,GRMZM2G073003,GRMZM2G358931,AC149818.2_FG004,GRMZM5G821639,GRMZM2G074818,GRMZM2G172657,GRMZM2G136838,GRMZM2G159953,GRMZM2G112337,GRMZM2G100478,GRMZM2G158526,GRMZM2G060163,GRMZM2G177596,GRMZM2G033828,GRMZM2G025592,GRMZM2G154904,GRMZ…	DH vs CK_down
GO:0003678	DNA helicase activity	molecular_function	7.1578e-09	7.5044e-06	9	321	44	25044	GRMZM2G162445,GRMZM2G075978,GRMZM2G065205,GRMZM2G100639,GRMZM2G062333,GRMZM2G450055,GRMZM2G066101,GRMZM2G021069,GRMZM2G139894	H vs CK_down
GO:0031497	chromatin assembly	biological_process	8.7547e-09	2.72e-06	24	1699	101	25044	GRMZM2G106133,GRMZM2G056231,GRMZM2G063896,GRMZM5G864735,GRMZM2G355773,GRMZM2G072855,GRMZM2G143780,GRMZM2G376957,GRMZM5G883764,GRMZM2G084195,GRMZM2G418258,GRMZM2G305027,GRMZM2G179005,GRMZM2G051879,GRMZM2G109448,GRMZM2G130746,GRMZM2G461447,GRMZM2G046055,GRMZM2G451254,AC212565.3_FG001,GRMZM2G401308,GRMZM2G077991,GRMZM2G121221,GRMZM2G158526	DH vs CK_down
GO:0044815	DNA packaging complex	cellular_component	8.8753e-09	2.72e-06	25	1699	111	25044	GRMZM2G130746,GRMZM2G071025,GRMZM2G158526,GRMZM2G121221,GRMZM2G046055,AC212565.3_FG001,GRMZM2G451254,GRMZM2G077991,GRMZM2G401308,GRMZM2G355773,GRMZM5G864735,GRMZM2G072855,GRMZM2G143780,GRMZM2G106133,GRMZM2G063896,GRMZM2G056231,GRMZM2G305027,GRMZM2G179005,GRMZM2G107540,GRMZM2G051879,GRMZM2G109448,GRMZM2G376957,GRMZM2G418258,GRMZM2G084195,GRMZM5G883764	DH vs CK_down
GO:0006333	chromatin assembly or disassembly	biological_process	8.8949e-09	2.72e-06	25	1699	108	25044	GRMZM2G130746,GRMZM2G461447,GRMZM2G046055,AC212565.3_FG001,GRMZM2G401308,GRMZM2G451254,GRMZM2G077991,GRMZM2G121221,GRMZM2G158526,GRMZM2G106133,GRMZM2G063896,GRMZM2G056231,GRMZM5G864735,GRMZM2G355773,GRMZM2G072855,GRMZM2G143780,GRMZM2G376957,GRMZM2G084195,GRMZM5G883764,GRMZM2G418258,GRMZM2G057369,GRMZM2G305027,GRMZM2G179005,GRMZM2G051879,GRMZM2G109448	DH vs CK_down
GO:0006259	DNA metabolic process	biological_process	1.0426e-08	9.5644e-06	30	321	640	25044	GRMZM5G804783,GRMZM2G062333,GRMZM2G021069,GRMZM2G139894,GRMZM2G030523,GRMZM2G445958,GRMZM2G450055,GRMZM2G066101,GRMZM2G059010,GRMZM2G052688,GRMZM2G162445,GRMZM2G049536,GRMZM2G044317,GRMZM2G105368,GRMZM2G065205,GRMZM2G122656,GRMZM2G033828,GRMZM2G155546,GRMZM2G164325,Novel02118,GRMZM2G100639,GRMZM2G044762,GRMZM5G843302,GRMZM2G021439,GRMZM2G115245,GRMZM2G394962,GRMZM2G363408,GRMZM2G075978,GRMZM2G304…	H vs CK_down
GO:0008150	biological_process	biological_process	1.1797e-08	4.5568e-06	1404	1865	17324	25044	GRMZM2G133613,GRMZM2G016749,GRMZM2G368610,GRMZM2G482256,GRMZM2G393471,GRMZM2G098167,GRMZM2G085530,GRMZM2G051103,GRMZM2G143644,GRMZM5G872256,Novel00376,GRMZM2G052336,GRMZM2G128466,GRMZM2G104760,GRMZM2G051921,GRMZM2G080549,GRMZM2G163172,GRMZM2G055052,GRMZM2G059392,GRMZM2G103281,GRMZM2G017616,GRMZM2G158860,GRMZM2G360681,GRMZM2G361475,GRMZM2G033138,GRMZM2G075315,GRMZM2G142870,GRMZM2G481005,GRMZM2G083…	DH vs CK_up
GO:0006334	nucleosome assembly	biological_process	2.6224e-08	7.6985e-06	23	1699	99	25044	GRMZM2G158526,GRMZM2G121221,AC212565.3_FG001,GRMZM2G401308,GRMZM2G451254,GRMZM2G077991,GRMZM2G046055,GRMZM2G130746,GRMZM2G109448,GRMZM2G051879,GRMZM2G179005,GRMZM2G305027,GRMZM2G084195,GRMZM5G883764,GRMZM2G418258,GRMZM2G376957,GRMZM2G072855,GRMZM2G143780,GRMZM2G355773,GRMZM5G864735,GRMZM2G056231,GRMZM2G063896,GRMZM2G106133	DH vs CK_down
GO:0022627	cytosolic small ribosomal subunit	cellular_component	2.8894e-08	8.1559e-06	17	1699	56	25044	GRMZM2G124143,GRMZM2G139349,GRMZM2G060373,GRMZM2G091383,GRMZM2G110952,GRMZM2G057608,GRMZM2G111172,GRMZM2G092296,GRMZM2G163561,GRMZM2G134109,GRMZM5G899149,GRMZM2G129015,GRMZM2G156110,GRMZM2G030293,GRMZM2G092719,GRMZM2G080222,GRMZM2G132121	DH vs CK_down
GO:0065004	protein-DNA complex assembly	biological_process	3.2075e-08	8.6729e-06	24	1699	108	25044	GRMZM2G046055,AC212565.3_FG001,GRMZM2G451254,GRMZM2G401308,GRMZM2G077991,GRMZM2G158526,GRMZM2G121221,GRMZM2G130746,GRMZM2G461447,GRMZM2G376957,GRMZM2G084195,GRMZM5G883764,GRMZM2G418258,GRMZM2G179005,GRMZM2G305027,GRMZM2G109448,GRMZM2G051879,GRMZM2G106133,GRMZM2G063896,GRMZM2G056231,GRMZM2G355773,GRMZM5G864735,GRMZM2G143780,GRMZM2G072855	DH vs CK_down
GO:0034728	nucleosome organization	biological_process	3.3089e-08	8.6729e-06	23	1699	100	25044	GRMZM2G109448,GRMZM2G051879,GRMZM2G179005,GRMZM2G305027,GRMZM2G084195,GRMZM5G883764,GRMZM2G418258,GRMZM2G376957,GRMZM2G072855,GRMZM2G143780,GRMZM5G864735,GRMZM2G355773,GRMZM2G056231,GRMZM2G063896,GRMZM2G106133,GRMZM2G121221,GRMZM2G158526,AC212565.3_FG001,GRMZM2G451254,GRMZM2G077991,GRMZM2G401308,GRMZM2G046055,GRMZM2G130746	DH vs CK_down
GO:0071824	protein-DNA complex subunit organization	biological_process	3.9905e-08	1.0099e-05	24	1699	109	25044	GRMZM5G864735,GRMZM2G355773,GRMZM2G072855,GRMZM2G143780,GRMZM2G106133,GRMZM2G063896,GRMZM2G056231,GRMZM2G179005,GRMZM2G305027,GRMZM2G051879,GRMZM2G109448,GRMZM2G376957,GRMZM2G418258,GRMZM2G084195,GRMZM5G883764,GRMZM2G461447,GRMZM2G130746,GRMZM2G121221,GRMZM2G158526,GRMZM2G046055,AC212565.3_FG001,GRMZM2G451254,GRMZM2G077991,GRMZM2G401308	DH vs CK_down
GO:1903047	mitotic cell cycle process	biological_process	5.6962e-08	1.3935e-05	30	1699	143	25044	GRMZM2G136838,GRMZM2G002147,GRMZM2G159953,GRMZM2G059010,GRMZM2G305124,GRMZM2G030284,GRMZM2G154904,GRMZM2G107737,GRMZM2G100473,GRMZM2G480480,GRMZM2G009913,GRMZM2G179424,GRMZM2G100478,GRMZM2G120408,GRMZM2G158526,GRMZM2G025592,GRMZM2G177596,GRMZM2G033828,GRMZM2G133716,GRMZM2G176270,GRMZM2G325783,GRMZM2G091511,GRMZM2G091543,GRMZM2G082384,GRMZM2G139894,GRMZM2G027723,GRMZM2G005310,GRMZM5G821639,GRMZM2G…	DH vs CK_down
GO:0006323	DNA packaging	biological_process	7.1391e-08	1.6891e-05	24	1699	111	25044	GRMZM2G461447,GRMZM2G130746,GRMZM2G121221,GRMZM2G158526,AC212565.3_FG001,GRMZM2G451254,GRMZM2G077991,GRMZM2G401308,GRMZM2G046055,GRMZM2G072855,GRMZM2G143780,GRMZM5G864735,GRMZM2G355773,GRMZM2G056231,GRMZM2G063896,GRMZM2G106133,GRMZM2G109448,GRMZM2G051879,GRMZM2G305027,GRMZM2G179005,GRMZM5G883764,GRMZM2G084195,GRMZM2G418258,GRMZM2G376957	DH vs CK_down
GO:0031981	nuclear lumen	cellular_component	7.365e-08	1.6891e-05	75	1699	600	25044	GRMZM2G110328,GRMZM2G044128,GRMZM2G066460,GRMZM2G145280,GRMZM2G072315,GRMZM2G132121,GRMZM5G851405,GRMZM2G084757,GRMZM2G178968,GRMZM2G065868,GRMZM2G139349,GRMZM2G305027,GRMZM2G003384,GRMZM2G109448,GRMZM2G023748,GRMZM2G080588,GRMZM2G168416,Novel00721,GRMZM5G804783,GRMZM2G072855,GRMZM2G132116,GRMZM5G895313,GRMZM2G164696,GRMZM5G825512,GRMZM2G151193,GRMZM2G067456,GRMZM5G832108,GRMZM2G427468,AC197246.3…	DH vs CK_down
GO:0009415	response to water	biological_process	9.7634e-08	3.5827e-05	39	1865	211	25044	GRMZM2G045664,GRMZM2G453805,GRMZM2G050607,GRMZM2G082487,GRMZM2G400470,GRMZM2G040030,GRMZM2G015605,GRMZM2G041729,GRMZM2G150906,GRMZM2G079440,GRMZM5G833699,GRMZM2G078465,GRMZM2G450125,GRMZM2G134628,GRMZM2G149923,GRMZM2G025833,GRMZM2G053921,GRMZM2G145407,GRMZM5G872256,GRMZM2G028535,GRMZM2G300135,GRMZM2G002492,GRMZM2G127139,GRMZM2G308615,GRMZM2G098750,GRMZM2G154735,GRMZM2G059453,GRMZM2G130440,GRMZM2G…	DH vs CK_up
GO:0051301	cell division	biological_process	1.1578e-07	2.5748e-05	39	1699	222	25044	GRMZM2G047143,GRMZM2G363437,GRMZM2G121649,GRMZM2G034647,GRMZM2G139894,GRMZM2G063192,GRMZM2G480480,GRMZM2G107645,GRMZM2G063737,GRMZM2G300945,GRMZM2G073671,GRMZM2G363408,GRMZM2G061287,GRMZM2G002147,GRMZM2G461447,GRMZM2G030284,GRMZM2G305124,GRMZM2G074818,GRMZM5G821639,GRMZM2G132794,AC149818.2_FG004,GRMZM2G073003,GRMZM2G091511,GRMZM2G017081,GRMZM2G176270,GRMZM2G010306,GRMZM2G005310,GRMZM2G027723,GRMZ…	DH vs CK_down
GO:0000302	response to reactive oxygen species	biological_process	1.2676e-07	4.3687e-05	28	1865	124	25044	GRMZM2G158232,GRMZM2G034157,GRMZM2G048455,GRMZM2G103812,GRMZM2G325575,GRMZM2G404249,GRMZM2G078465,GRMZM2G130440,GRMZM2G335242,GRMZM2G165919,GRMZM2G043147,GRMZM2G061876,GRMZM2G471196,GRMZM2G012455,GRMZM2G023786,GRMZM2G437100,GRMZM2G360681,GRMZM2G333635,GRMZM2G070863,GRMZM2G322547,GRMZM2G004528,GRMZM2G173425,GRMZM2G088212,GRMZM5G872256,GRMZM5G899188,GRMZM2G400470,GRMZM2G083810,GRMZM2G098167	DH vs CK_up
GO:0004722	protein serine/threonine phosphatase activity	molecular_function	1.3096e-07	4.3687e-05	29	1865	129	25044	GRMZM2G134628,GRMZM2G122228,GRMZM2G177386,GRMZM2G093776,GRMZM2G130943,GRMZM2G159811,GRMZM2G311187,AC208201.3_FG002,GRMZM2G300125,GRMZM2G443509,GRMZM2G019819,GRMZM2G006429,GRMZM2G081359,GRMZM2G465287,GRMZM2G108147,GRMZM2G155991,GRMZM2G166297,GRMZM2G052699,GRMZM2G082487,GRMZM6G040576,GRMZM5G818101,GRMZM2G136765,GRMZM2G377904,GRMZM2G016749,GRMZM2G308615,GRMZM2G006416,GRMZM2G059453,GRMZM2G135444,GRMZ…	DH vs CK_up
GO:0009408	response to heat	biological_process	1.6551e-07	0.00012147	15	408	169	25044	GRMZM2G158232,GRMZM2G024718,GRMZM5G899188,GRMZM2G070863,GRMZM2G012455,GRMZM5G833699,GRMZM2G360681,GRMZM2G028218,GRMZM2G134917,GRMZM2G149647,GRMZM2G043147,GRMZM2G083810,GRMZM2G166944,GRMZM2G034157,GRMZM5G804658	H vs CK_up
GO:0005694	chromosome	cellular_component	1.7529e-07	3.7837e-05	41	1699	261	25044	GRMZM2G158526,GRMZM2G121221,GRMZM5G825512,GRMZM2G154267,GRMZM6G314950,GRMZM2G009913,AC212565.3_FG001,GRMZM2G451254,GRMZM2G049536,Novel01935,GRMZM2G074818,GRMZM2G084195,GRMZM2G106133,GRMZM2G056231,GRMZM2G071025,GRMZM2G046055,GRMZM2G107645,GRMZM2G401308,GRMZM2G077991,GRMZM2G461447,GRMZM2G130746,GRMZM2G089556,GRMZM2G020974,Novel00485,GRMZM2G305027,GRMZM2G179005,GRMZM2G047143,GRMZM2G051879,GRMZM2G107…	DH vs CK_down
GO:0005634	nucleus	cellular_component	2.3704e-07	4.9705e-05	267	1699	2965	25044	GRMZM2G047637,GRMZM2G110328,GRMZM2G134073,GRMZM2G030284,GRMZM2G086934,GRMZM2G035405,GRMZM2G178968,GRMZM2G084757,GRMZM2G165972,GRMZM2G057369,GRMZM2G034113,GRMZM2G354151,GRMZM2G325907,GRMZM2G132116,GRMZM2G055204,GRMZM2G080588,Novel00721,GRMZM2G094067,GRMZM2G151193,GRMZM2G025685,GRMZM5G832108,GRMZM5G897976,GRMZM2G031441,GRMZM2G116620,GRMZM2G033612,GRMZM5G882228,GRMZM2G181605,GRMZM2G078198,GRMZM2G310…	DH vs CK_down
GO:0032392	DNA geometric change	biological_process	2.8291e-07	5.6116e-05	11	1699	24	25044	GRMZM2G066101,GRMZM2G062333,GRMZM2G075978,GRMZM2G021069,GRMZM2G139894,GRMZM2G100639,GRMZM5G895313,GRMZM2G327032,GRMZM2G450055,GRMZM2G162445,GRMZM2G065205	DH vs CK_down
GO:0032508	DNA duplex unwinding	biological_process	2.8291e-07	5.6116e-05	11	1699	24	25044	GRMZM2G450055,GRMZM2G327032,GRMZM2G162445,GRMZM2G065205,GRMZM2G062333,GRMZM2G066101,GRMZM2G075978,GRMZM2G021069,GRMZM2G139894,GRMZM5G895313,GRMZM2G100639	DH vs CK_down
GO:0008283	cell proliferation	biological_process	2.9186e-07	5.6368e-05	22	1699	93	25044	GRMZM2G136838,GRMZM2G105368,GRMZM2G059010,GRMZM2G163081,GRMZM2G480480,GRMZM2G179424,GRMZM2G100478,GRMZM2G158526,GRMZM2G177596,GRMZM2G133716,GRMZM2G034828,GRMZM5G864735,GRMZM2G318849,GRMZM2G355773,GRMZM2G139894,GRMZM2G066274,GRMZM2G376957,GRMZM2G079290,GRMZM2G002830,GRMZM2G418258,GRMZM5G821639,GRMZM2G179005	DH vs CK_down
GO:0004553	hydrolase activity, hydrolyzing O-glycosyl compounds	molecular_function	3.032e-07	5.7055e-05	63	1699	467	25044	GRMZM2G417455,GRMZM2G178025,GRMZM2G141911,GRMZM2G018692,GRMZM2G174855,GRMZM2G426467,GRMZM2G338158,GRMZM2G147687,GRMZM2G015804,GRMZM2G477236,GRMZM2G145518,GRMZM2G089836,GRMZM2G343144,GRMZM2G388684,GRMZM2G045596,GRMZM2G413044,GRMZM2G023986,GRMZM2G343828,GRMZM2G016890,GRMZM2G111324,GRMZM2G319798,GRMZM2G000959,GRMZM2G162505,GRMZM2G180889,GRMZM2G453565,GRMZM2G146192,AC210013.4_FG017,GRMZM2G097207,GRMZ…	DH vs CK_down
GO:0031224	intrinsic component of membrane	cellular_component	3.1456e-07	5.7714e-05	229	1699	2440	25044	GRMZM2G176737,GRMZM2G074540,GRMZM2G049372,GRMZM2G072406,GRMZM5G876303,GRMZM2G000816,GRMZM2G097313,GRMZM2G084248,GRMZM2G067022,GRMZM2G034815,GRMZM5G811095,GRMZM2G023133,GRMZM2G039365,GRMZM2G072071,GRMZM2G005293,GRMZM2G149442,GRMZM2G066219,AC218972.3_FG004,GRMZM2G114276,GRMZM2G158682,GRMZM2G156255,GRMZM2G039431,GRMZM2G176209,GRMZM2G111926,GRMZM2G086496,GRMZM2G092125,GRMZM2G083888,GRMZM2G164814,GRMZ…	DH vs CK_down
GO:0016021	integral component of membrane	cellular_component	3.3343e-07	5.9683e-05	224	1699	2379	25044	GRMZM2G419328,GRMZM2G350918,GRMZM2G055834,GRMZM2G127687,GRMZM2G003179,GRMZM2G174807,GRMZM2G178693,GRMZM2G181358,GRMZM2G125023,GRMZM2G432738,GRMZM2G064437,GRMZM2G414503,GRMZM2G316534,GRMZM2G015955,AC219006.2_FG006,GRMZM2G148937,GRMZM2G068398,GRMZM2G119850,GRMZM2G331902,GRMZM2G169681,GRMZM5G867798,GRMZM2G027098,GRMZM2G159559,GRMZM2G007953,GRMZM2G378604,GRMZM2G053004,AC216793.3_FG008,GRMZM2G156905,G…	DH vs CK_down
GO:0006970	response to osmotic stress	biological_process	3.4761e-07	0.00011092	63	1865	427	25044	GRMZM2G083810,GRMZM2G053987,GRMZM2G015605,GRMZM2G041729,GRMZM2G453805,GRMZM2G529313,GRMZM2G400470,GRMZM2G080001,GRMZM2G085941,GRMZM5G833699,GRMZM2G095904,GRMZM5G820122,GRMZM2G167957,GRMZM5G804658,GRMZM2G134628,GRMZM2G149923,GRMZM2G072029,GRMZM2G157334,GRMZM2G078465,GRMZM2G427097,GRMZM2G034110,GRMZM2G173669,GRMZM2G034157,GRMZM2G169089,GRMZM2G145407,GRMZM2G027627,GRMZM2G055575,GRMZM2G009808,GRMZM5G…	DH vs CK_up
GO:0006457	protein folding	biological_process	4.2109e-07	0.00028095	18	408	273	25044	GRMZM2G012455,GRMZM2G028218,GRMZM2G034157,GRMZM2G154685,GRMZM2G083810,GRMZM5G899188,GRMZM2G336858,GRMZM2G024718,GRMZM2G335242,GRMZM5G833699,GRMZM2G178287,GRMZM2G086964,GRMZM2G134917,GRMZM2G096585,GRMZM2G109526,GRMZM2G069651,GRMZM2G149647,GRMZM2G043147	H vs CK_up
GO:0000785	chromatin	cellular_component	4.7076e-07	8.2259e-05	25	1699	130	25044	GRMZM2G107540,GRMZM2G109448,GRMZM2G051879,GRMZM2G179005,GRMZM2G305027,GRMZM2G418258,GRMZM2G084195,GRMZM5G883764,GRMZM2G376957,GRMZM2G143780,GRMZM2G072855,GRMZM5G864735,GRMZM2G355773,GRMZM2G056231,GRMZM2G063896,GRMZM2G106133,GRMZM2G121221,GRMZM2G158526,GRMZM2G071025,AC212565.3_FG001,GRMZM2G077991,GRMZM2G451254,GRMZM2G401308,GRMZM2G046055,GRMZM2G130746	DH vs CK_down
GO:0009644	response to high light intensity	biological_process	5.1283e-07	0.00031364	10	408	79	25044	GRMZM2G034157,GRMZM2G083810,GRMZM2G043147,GRMZM2G050607,GRMZM2G360681,GRMZM2G335242,GRMZM2G012455,GRMZM5G899188,GRMZM2G070863,GRMZM2G158232	H vs CK_up
GO:0015630	microtubule cytoskeleton	cellular_component	5.638e-07	9.6226e-05	38	1699	229	25044	GRMZM2G080588,GRMZM2G176047,GRMZM2G062084,GRMZM2G157616,GRMZM2G121649,GRMZM2G083475,GRMZM2G066191,GRMZM2G132116,GRMZM2G471186,GRMZM2G138128,GRMZM2G099944,GRMZM2G030284,GRMZM2G436981,GRMZM2G107645,GRMZM5G846811,GRMZM2G108766,GRMZM2G092232,GRMZM2G100473,GRMZM2G080116,GRMZM2G301194,GRMZM2G325783,GRMZM2G091543,GRMZM2G034828,GRMZM2G082384,GRMZM2G150984,GRMZM2G132371,GRMZM2G083243,GRMZM2G320689,GRMZM2G…	DH vs CK_down
GO:0042886	amide transport	biological_process	6.0151e-07	0.00010033	14	1699	41	25044	GRMZM2G419328,GRMZM5G825515,GRMZM2G055834,GRMZM2G001764,GRMZM2G028325,GRMZM2G472167,GRMZM2G378604,GRMZM2G025528,GRMZM2G020484,GRMZM5G811593,GRMZM2G161459,GRMZM2G479703,GRMZM2G086496,GRMZM2G176209	DH vs CK_down
GO:0009416	response to light stimulus	biological_process	6.2352e-07	0.00019067	68	1865	479	25044	GRMZM2G099045,GRMZM2G148074,GRMZM2G360681,GRMZM2G453805,GRMZM2G100158,GRMZM2G050607,GRMZM2G045664,GRMZM2G010202,GRMZM2G081666,GRMZM2G034157,GRMZM2G051619,GRMZM2G078798,GRMZM2G031028,GRMZM5G807064,GRMZM2G169943,GRMZM2G301071,GRMZM2G134628,GRMZM2G032222,GRMZM2G012455,GRMZM2G471196,GRMZM2G002492,AC213521.3_FG005,GRMZM2G004528,GRMZM2G075562,GRMZM5G899188,GRMZM5G872256,GRMZM2G098167,GRMZM2G046849,GRMZ…	DH vs CK_up
GO:0071944	cell periphery	cellular_component	7.3008e-07	0.00011907	211	1699	2218	25044	GRMZM2G054050,GRMZM2G076526,GRMZM5G812926,GRMZM2G152573,GRMZM2G081883,GRMZM5G800014,GRMZM2G034794,GRMZM2G154628,GRMZM5G846811,GRMZM2G145518,GRMZM2G388684,GRMZM2G089836,GRMZM2G324705,GRMZM2G180724,GRMZM2G089819,GRMZM2G048294,GRMZM2G140545,GRMZM2G150864,GRMZM2G088765,GRMZM2G081843,GRMZM2G146192,GRMZM2G124143,GRMZM2G116584,AC219190.3_FG002,GRMZM2G408963,GRMZM2G157683,GRMZM2G149442,GRMZM2G072071,GRMZ…	DH vs CK_down
GO:0046983	protein dimerization activity	molecular_function	7.5831e-07	0.00012098	79	1699	685	25044	GRMZM2G059465,GRMZM2G130746,GRMZM2G012654,GRMZM2G031615,GRMZM2G046055,GRMZM2G088443,GRMZM2G417597,GRMZM2G137426,GRMZM2G048294,GRMZM2G063896,GRMZM2G004356,GRMZM2G349791,GRMZM2G143780,GRMZM2G376957,GRMZM2G086949,GRMZM2G162382,GRMZM2G141026,GRMZM2G107540,GRMZM2G095899,AC193786.3_FG005,GRMZM2G120296,GRMZM2G316758,AC212565.3_FG001,GRMZM2G451254,GRMZM2G128807,GRMZM2G099461,GRMZM2G089596,GRMZM2G111146,G…	DH vs CK_down
GO:0005874	microtubule	cellular_component	7.9008e-07	0.00012337	29	1699	151	25044	GRMZM5G817395,GRMZM2G030284,GRMZM2G436981,GRMZM2G136838,GRMZM2G471904,GRMZM2G112337,GRMZM2G099944,GRMZM2G400223,GRMZM2G301194,GRMZM2G154904,GRMZM2G136219,GRMZM2G164696,GRMZM2G100473,GRMZM2G108766,GRMZM2G092232,GRMZM2G034828,GRMZM2G082384,GRMZM2G083475,GRMZM2G471186,GRMZM2G066191,GRMZM2G176047,GRMZM2G325783,GRMZM2G157616,GRMZM2G091543,GRMZM2G062084,GRMZM2G320689,GRMZM2G132371,GRMZM2G150984,GRMZM2G…	DH vs CK_down
GO:0043933	macromolecular complex subunit organization	biological_process	9.0592e-07	0.00013851	92	1699	820	25044	GRMZM2G436981,GRMZM2G461447,GRMZM2G162531,GRMZM5G851405,GRMZM2G030284,GRMZM2G044337,GRMZM2G059010,GRMZM2G099944,GRMZM2G002147,GRMZM2G092719,GRMZM2G000261,GRMZM2G480480,GRMZM2G108766,GRMZM5G842058,GRMZM2G100473,GRMZM2G401308,GRMZM2G077991,GRMZM2G072855,GRMZM2G132116,GRMZM2G355773,GRMZM5G864735,GRMZM2G080588,GRMZM2G109448,GRMZM2G051879,AC233922.1_FG008,GRMZM2G179005,GRMZM2G468932,GRMZM2G305027,GRMZ…	DH vs CK_down
GO:0031974	membrane-enclosed lumen	cellular_component	9.2743e-07	0.00013891	79	1699	682	25044	GRMZM2G163561,GRMZM2G074818,GRMZM2G164868,GRMZM2G057865,GRMZM2G324314,GRMZM2G122811,GRMZM2G049536,GRMZM2G032419,GRMZM2G028883,GRMZM2G001696,AC212565.3_FG001,GRMZM2G156110,GRMZM2G142640,GRMZM2G085932,GRMZM2G024647,GRMZM2G154267,GRMZM2G108712,AC206642.4_FG001,GRMZM5G803949,GRMZM2G063896,AC233872.1_FG003,GRMZM2G152552,GRMZM2G143780,GRMZM2G180724,GRMZM2G107101,GRMZM2G110952,GRMZM2G030523,GRMZM5G87214…	DH vs CK_down
GO:0043233	organelle lumen	cellular_component	1.0096e-06	0.00014528	78	1699	671	25044	GRMZM2G038032,GRMZM2G091383,GRMZM2G084195,GRMZM2G140116,GRMZM2G010991,GRMZM2G078396,GRMZM2G092296,GRMZM2G057608,GRMZM2G111172,GRMZM2G427468,GRMZM2G164696,GRMZM5G825512,GRMZM2G067456,GRMZM2G151193,GRMZM5G832108,GRMZM5G897976,AC197246.3_FG003,GRMZM2G109448,GRMZM2G305027,GRMZM2G003384,GRMZM2G139349,GRMZM2G065868,GRMZM2G072855,GRMZM2G132116,GRMZM5G895313,GRMZM5G804783,Novel00721,GRMZM2G168416,GRMZM2G…	DH vs CK_down
GO:0070013	intracellular organelle lumen	cellular_component	1.0096e-06	0.00014528	78	1699	671	25044	GRMZM2G074818,GRMZM2G164868,GRMZM2G163561,GRMZM2G108712,AC206642.4_FG001,GRMZM5G803949,GRMZM2G156110,AC212565.3_FG001,GRMZM2G142640,GRMZM2G085932,GRMZM2G024647,GRMZM2G154267,GRMZM2G001696,GRMZM2G028883,GRMZM2G032419,GRMZM2G057865,GRMZM2G324314,GRMZM2G122811,GRMZM2G049536,GRMZM2G110952,GRMZM2G030523,GRMZM5G872147,GRMZM2G107101,GRMZM2G143780,GRMZM2G180724,GRMZM2G063896,AC233872.1_FG003,GRMZM2G15255…	DH vs CK_down
GO:0009414	response to water deprivation	biological_process	1.2797e-06	0.00037568	35	1865	198	25044	GRMZM2G129761,GRMZM2G061950,GRMZM2G375504,GRMZM2G168079,GRMZM2G130440,GRMZM2G423456,GRMZM2G165919,GRMZM2G415793,GRMZM2G177386,GRMZM2G013236,GRMZM2G300135,GRMZM2G002492,GRMZM2G127139,GRMZM2G308615,GRMZM2G059453,GRMZM2G154735,GRMZM5G872256,GRMZM2G028535,GRMZM2G145407,GRMZM2G078465,GRMZM2G450125,GRMZM2G134628,GRMZM2G025833,GRMZM2G149923,GRMZM2G053921,GRMZM2G150906,GRMZM5G833699,GRMZM2G453805,GRMZM2G…	DH vs CK_up
GO:0016798	hydrolase activity, acting on glycosyl bonds	molecular_function	1.303e-06	0.0001839	66	1699	514	25044	GRMZM2G111324,GRMZM2G016890,GRMZM2G343828,GRMZM2G453565,GRMZM2G146192,GRMZM2G180889,GRMZM2G319798,GRMZM2G000959,GRMZM2G426467,GRMZM2G338158,GRMZM2G178025,GRMZM2G141911,GRMZM2G413044,GRMZM2G023986,GRMZM2G145518,GRMZM2G388684,GRMZM2G089836,GRMZM2G147687,GRMZM2G002034,GRMZM2G428518,GRMZM2G111609,GRMZM2G180870,GRMZM2G091191,GRMZM2G471065,GRMZM2G143747,GRMZM2G174598,GRMZM2G034598,GRMZM2G013255,GRMZM5G…	DH vs CK_down
GO:0009064	glutamine family amino acid metabolic process	biological_process	1.3497e-06	0.00038099	18	1865	62	25044	GRMZM2G072029,GRMZM2G393215,GRMZM2G098875,GRMZM2G115646,GRMZM2G132547,GRMZM2G375504,Novel01982,GRMZM2G024104,GRMZM2G174671,GRMZM2G379237,GRMZM2G028535,GRMZM2G017110,GRMZM2G094712,GRMZM2G061777,GRMZM2G090087,AC234185.1_FG004,GRMZM2G080828,GRMZM2G036609	DH vs CK_up
GO:0042542	response to hydrogen peroxide	biological_process	1.4077e-06	0.00079468	9	408	67	25044	GRMZM2G070863,GRMZM5G899188,GRMZM2G158232,GRMZM2G335242,GRMZM2G012455,GRMZM2G360681,GRMZM2G034157,GRMZM2G083810,GRMZM2G043147	H vs CK_up
GO:0009409	response to cold	biological_process	1.6688e-06	0.00045361	47	1865	290	25044	GRMZM2G704475,GRMZM2G055575,GRMZM2G169089,GRMZM2G325575,GRMZM2G095082,GRMZM2G301071,GRMZM2G134628,GRMZM2G031028,GRMZM2G169943,GRMZM2G053921,GRMZM5G827286,GRMZM2G425728,GRMZM2G128971,GRMZM2G080001,GRMZM5G870176,GRMZM2G453805,GRMZM2G082487,GRMZM2G400470,GRMZM2G040030,GRMZM2G133275,GRMZM2G178227,GRMZM2G015605,GRMZM2G053987,GRMZM2G117198,GRMZM2G178960,GRMZM2G140811,GRMZM2G061950,GRMZM2G168079,GRMZM2G…	DH vs CK_up
GO:0005829	cytosol	cellular_component	1.8457e-06	0.00025558	91	1699	817	25044	GRMZM2G084195,GRMZM2G060373,GRMZM2G083243,GRMZM2G091383,GRMZM2G140116,GRMZM2G171484,GRMZM2G062761,GRMZM2G038032,GRMZM2G157443,GRMZM2G078396,GRMZM2G111172,GRMZM2G057608,GRMZM2G092296,GRMZM2G010991,GRMZM2G080542,GRMZM5G899149,GRMZM5G832108,GRMZM2G067456,GRMZM2G427468,AC197246.3_FG003,GRMZM2G115124,GRMZM2G139349,GRMZM2G363474,GRMZM2G065868,GRMZM2G074085,GRMZM2G003384,GRMZM2G468932,GRMZM2G138128,Nove…	DH vs CK_down
GO:0022402	cell cycle process	biological_process	2.0421e-06	0.00026118	45	1699	306	25044	GRMZM2G358931,AC149818.2_FG004,GRMZM2G074818,GRMZM5G821639,GRMZM2G082384,GRMZM2G005310,GRMZM2G010306,GRMZM2G027723,GRMZM2G325783,GRMZM2G176270,GRMZM2G133716,GRMZM2G091511,GRMZM2G091543,GRMZM2G017081,GRMZM2G100478,GRMZM2G158526,GRMZM2G177596,GRMZM2G025592,GRMZM2G033828,GRMZM2G154904,GRMZM2G009913,GRMZM2G107737,GRMZM2G159953,GRMZM2G136838,GRMZM2G112337,AC197146.3_FG001,GRMZM2G047143,AC233922.1_FG00…	DH vs CK_down
GO:0004748	ribonucleoside-diphosphate reductase activity, thioredoxin disulfide as acceptor	molecular_function	2.0641e-06	0.00026118	5	1699	5	25044	GRMZM2G304362,GRMZM2G155546,GRMZM2G340527,GRMZM2G060163,GRMZM2G323679	DH vs CK_down
GO:0005971	ribonucleoside-diphosphate reductase complex	cellular_component	2.0641e-06	0.00026118	5	1699	5	25044	GRMZM2G323679,GRMZM2G060163,GRMZM2G340527,GRMZM2G304362,GRMZM2G155546	DH vs CK_down
GO:0016728	oxidoreductase activity, acting on CH or CH2 groups, disulfide as acceptor	molecular_function	2.0641e-06	0.00026118	5	1699	5	25044	GRMZM2G340527,GRMZM2G060163,GRMZM2G323679,GRMZM2G304362,GRMZM2G155546	DH vs CK_down
GO:0061731	ribonucleoside-diphosphate reductase activity	molecular_function	2.0641e-06	0.00026118	5	1699	5	25044	GRMZM2G155546,GRMZM2G304362,GRMZM2G340527,GRMZM2G060163,GRMZM2G323679	DH vs CK_down
GO:0001071	nucleic acid binding transcription factor activity	molecular_function	2.1716e-06	0.00054956	107	1865	945	25044	GRMZM2G171370,GRMZM2G177046,GRMZM2G309731,GRMZM2G003489,GRMZM2G105140,GRMZM2G438652,Novel00569,GRMZM2G173633,GRMZM5G846057,GRMZM2G134863,GRMZM2G453001,GRMZM2G324999,GRMZM2G118047,GRMZM2G059851,GRMZM2G171179,GRMZM2G175525,GRMZM5G805505,GRMZM2G005815,GRMZM2G026926,GRMZM2G076896,GRMZM2G091964,GRMZM2G175856,GRMZM2G117851,GRMZM2G168079,GRMZM2G124524,GRMZM2G358796,GRMZM2G457562,GRMZM2G173771,GRMZM5G812…	DH vs CK_up
GO:0003700	transcription factor activity, sequence-specific DNA binding	molecular_function	2.1716e-06	0.00054956	107	1865	945	25044	Novel01337,GRMZM2G169654,GRMZM2G137802,GRMZM2G144480,GRMZM2G380377,AC210616.4_FG005,GRMZM2G157722,Novel01281,GRMZM5G858197,GRMZM2G113060,GRMZM2G030272,GRMZM2G024976,GRMZM2G092137,GRMZM2G120320,GRMZM2G026157,GRMZM2G544539,GRMZM2G414315,GRMZM2G061487,GRMZM2G036703,GRMZM2G085964,GRMZM2G117961,GRMZM2G007406,GRMZM2G138340,GRMZM2G002915,GRMZM2G016637,GRMZM2G105834,GRMZM2G026742,GRMZM2G052720,GRMZM2G169…	DH vs CK_up
GO:0000278	mitotic cell cycle	biological_process	2.2294e-06	0.00027732	33	1699	195	25044	GRMZM2G047143,GRMZM2G139894,GRMZM2G100473,GRMZM2G107645,GRMZM2G480480,GRMZM2G179424,GRMZM2G120408,GRMZM2G002147,GRMZM2G059010,GRMZM2G305124,GRMZM2G030284,GRMZM2G154414,GRMZM5G821639,GRMZM2G074818,AC149818.2_FG004,GRMZM2G176270,GRMZM2G133716,GRMZM2G325783,GRMZM2G091511,GRMZM2G091543,GRMZM2G082384,GRMZM2G027723,GRMZM2G005310,GRMZM2G154904,GRMZM2G107737,GRMZM2G009913,GRMZM2G100478,GRMZM2G025592,GRMZ…	DH vs CK_down
GO:0006949	syncytium formation	biological_process	2.8782e-06	0.002347	4	321	9	25044	GRMZM2G169967,GRMZM2G078279,GRMZM2G339122,GRMZM2G368886	H vs CK_down
GO:0006275	regulation of DNA replication	biological_process	3.2927e-06	0.00040275	16	1699	60	25044	GRMZM2G059010,GRMZM2G305124,GRMZM2G107737,GRMZM2G480480,GRMZM2G108712,GRMZM2G158526,GRMZM2G033828,GRMZM2G179424,GRMZM2G133716,GRMZM2G082384,GRMZM2G034828,GRMZM2G318849,GRMZM2G139894,GRMZM5G821639,GRMZM2G074818,GRMZM2G030523	DH vs CK_down
GO:0005840	ribosome	cellular_component	3.5793e-06	0.00043063	78	1699	755	25044	GRMZM2G109165,GRMZM2G163561,GRMZM2G134109,GRMZM2G162369,GRMZM2G324314,GRMZM2G028883,GRMZM2G024647,GRMZM2G156110,GRMZM2G142640,AC206642.4_FG001,GRMZM2G152552,GRMZM2G063700,GRMZM2G180724,GRMZM2G124143,GRMZM2G054201,GRMZM2G110952,GRMZM2G155437,GRMZM2G016250,GRMZM5G850966,GRMZM2G080222,GRMZM2G074898,GRMZM2G163081,GRMZM2G018197,GRMZM2G152573,GRMZM2G336875,GRMZM2G179976,GRMZM2G302712,GRMZM2G030293,GRMZ…	DH vs CK_down
GO:0020037	heme binding	molecular_function	4.3835e-06	0.00051888	67	1699	549	25044	GRMZM2G408963,GRMZM2G134947,GRMZM2G427815,GRMZM2G022904,GRMZM2G104394,GRMZM2G103169,GRMZM2G168404,GRMZM2G351259,GRMZM2G093286,GRMZM2G025441,GRMZM2G122498,GRMZM2G130904,GRMZM2G029479,GRMZM2G026532,GRMZM2G138750,GRMZM2G081883,GRMZM2G081928,GRMZM2G158342,GRMZM2G091588,GRMZM2G110388,GRMZM2G096029,GRMZM2G131525,GRMZM2G023952,GRMZM2G164036,GRMZM2G089803,GRMZM2G133475,GRMZM2G002898,GRMZM2G179143,GRMZM2G…	DH vs CK_down
GO:0006857	oligopeptide transport	biological_process	4.5493e-06	0.00052996	11	1699	30	25044	GRMZM2G378604,GRMZM5G811593,GRMZM2G161459,GRMZM2G479703,GRMZM2G020484,GRMZM2G086496,GRMZM5G825515,GRMZM2G055834,GRMZM2G419328,GRMZM2G001764,GRMZM2G472167	DH vs CK_down
GO:0050896	response to stimulus	biological_process	4.9464e-06	0.002593	96	408	3766	25044	AC177897.2_FG002,GRMZM2G160452,GRMZM2G336448,GRMZM2G164974,GRMZM2G126749,GRMZM2G150731,GRMZM2G369912,GRMZM2G083810,GRMZM2G118610,GRMZM2G156257,GRMZM2G342856,GRMZM2G166337,GRMZM2G050607,GRMZM2G360681,GRMZM2G021378,GRMZM2G028736,GRMZM2G070863,AC234163.1_FG002,GRMZM2G069651,GRMZM2G007729,GRMZM2G023952,GRMZM2G025190,GRMZM5G842695,GRMZM2G134917,AC205413.4_FG001,GRMZM2G060721,GRMZM5G833699,GRMZM2G33524…	H vs CK_up
GO:0004601	peroxidase activity	molecular_function	5.1207e-06	0.020243	5	29	209	25044	GRMZM2G427903,GRMZM2G129935,GRMZM2G407740,GRMZM2G313184,GRMZM2G136042	D vs CK_down
GO:0005576	extracellular region	cellular_component	5.2867e-06	0.00060624	71	1699	609	25044	GRMZM2G174598,GRMZM2G013002,GRMZM2G176595,GRMZM2G130904,GRMZM5G879749,GRMZM2G029479,GRMZM2G428518,GRMZM2G002034,GRMZM2G133394,Novel00713,GRMZM2G091191,GRMZM2G111609,GRMZM2G180870,GRMZM2G327266,GRMZM2G342246,GRMZM2G025441,GRMZM2G059785,GRMZM2G700188,GRMZM2G134947,GRMZM2G427815,GRMZM2G033820,GRMZM2G110714,GRMZM2G408963,GRMZM2G088765,GRMZM2G450717,AC219190.3_FG002,GRMZM2G146192,GRMZM2G079290,Novel01…	DH vs CK_down
GO:0016684	oxidoreductase activity, acting on peroxide as acceptor	molecular_function	5.5165e-06	0.020243	5	29	212	25044	GRMZM2G136042,GRMZM2G313184,GRMZM2G427903,GRMZM2G129935,GRMZM2G407740	D vs CK_down
GO:0051567	histone H3-K9 methylation	biological_process	5.6809e-06	0.0006317	15	1699	55	25044	GRMZM2G105368,GRMZM2G133716,GRMZM2G176270,GRMZM2G059010,GRMZM2G139894,GRMZM2G318849,GRMZM2G034828,GRMZM2G005310,GRMZM2G480480,GRMZM5G821639,GRMZM2G107737,GRMZM2G179424,GRMZM2G025592,GRMZM2G158526,GRMZM2G071025	DH vs CK_down
GO:0061647	histone H3-K9 modification	biological_process	5.6809e-06	0.0006317	15	1699	55	25044	GRMZM2G025592,GRMZM2G158526,GRMZM2G071025,GRMZM2G179424,GRMZM2G480480,GRMZM2G107737,GRMZM5G821639,GRMZM2G005310,GRMZM2G139894,GRMZM2G034828,GRMZM2G318849,GRMZM2G059010,GRMZM2G105368,GRMZM2G133716,GRMZM2G176270	DH vs CK_down
GO:0000226	microtubule cytoskeleton organization	biological_process	5.9035e-06	0.00064666	24	1699	124	25044	GRMZM2G100473,GRMZM2G480480,GRMZM5G846811,GRMZM2G107645,GRMZM2G154904,GRMZM2G019356,GRMZM2G177596,GRMZM2G100478,GRMZM5G803949,GRMZM2G112337,GRMZM2G136838,GRMZM2G159953,GRMZM2G002147,GRMZM2G436981,GRMZM2G305124,GRMZM2G030284,GRMZM5G821639,GRMZM2G074818,GRMZM2G091543,GRMZM2G048294,GRMZM2G176270,GRMZM2G325783,GRMZM2G147942,GRMZM2G121649	DH vs CK_down
GO:0015833	peptide transport	biological_process	6.5887e-06	0.0007111	11	1699	31	25044	GRMZM2G419328,GRMZM2G055834,GRMZM5G825515,GRMZM2G472167,GRMZM2G001764,GRMZM2G378604,GRMZM2G086496,GRMZM2G020484,GRMZM5G811593,GRMZM2G479703,GRMZM2G161459	DH vs CK_down
GO:0048646	anatomical structure formation involved in morphogenesis	biological_process	7.0849e-06	0.00075357	24	1699	125	25044	GRMZM2G082384,GRMZM2G309368,GRMZM2G032132,GRMZM2G078279,GRMZM2G048294,GRMZM2G176270,GRMZM2G133716,GRMZM2G101383,GRMZM2G158657,AC219190.3_FG002,GRMZM2G114680,GRMZM2G030284,GRMZM2G169967,GRMZM2G466394,GRMZM2G339122,GRMZM2G076526,GRMZM2G446858,GRMZM2G136838,GRMZM2G023952,GRMZM2G179424,GRMZM2G077127,GRMZM2G158526,GRMZM2G480480,GRMZM2G045596	DH vs CK_down
GO:0009314	response to radiation	biological_process	7.1677e-06	0.0017535	68	1865	510	25044	GRMZM2G335242,GRMZM2G177386,GRMZM2G119186,GRMZM2G042198,GRMZM2G117412,GRMZM2G157369,GRMZM2G158232,GRMZM2G121747,GRMZM2G061950,GRMZM2G056388,GRMZM2G569948,GRMZM2G131489,GRMZM2G088212,GRMZM2G070863,GRMZM2G333635,GRMZM2G322547,GRMZM2G300135,GRMZM2G023786,GRMZM2G127139,GRMZM2G073567,GRMZM2G126795,GRMZM5G840928,GRMZM2G025190,GRMZM2G378106,GRMZM2G543629,GRMZM2G152548,GRMZM2G095082,GRMZM2G035999,GRMZM2G…	DH vs CK_up
GO:0005576	extracellular region	cellular_component	7.2795e-06	0.0035616	26	408	609	25044	GRMZM5G833699,GRMZM2G160062,GRMZM2G040638,AC234163.1_FG002,GRMZM2G030772,GRMZM2G450546,GRMZM2G414779,GRMZM2G303937,GRMZM2G374248,GRMZM2G127029,GRMZM2G401975,GRMZM2G149714,GRMZM2G146206,GRMZM2G013671,GRMZM2G169033,GRMZM2G332412,GRMZM2G370928,GRMZM2G035189,GRMZM2G115909,GRMZM2G166944,GRMZM2G070603,GRMZM2G118610,GRMZM2G024234,Novel00800,GRMZM2G019398,GRMZM2G092746	H vs CK_up
GO:0046982	protein heterodimerization activity	molecular_function	7.5599e-06	0.00079261	25	1699	153	25044	GRMZM2G056231,GRMZM2G063896,GRMZM2G099461,GRMZM2G048294,GRMZM2G143780,GRMZM2G072855,GRMZM2G083964,GRMZM2G355773,GRMZM5G864735,GRMZM2G041328,GRMZM5G883764,GRMZM2G084195,GRMZM2G418258,GRMZM2G376957,GRMZM2G109448,GRMZM2G107540,GRMZM2G051879,GRMZM2G305027,GRMZM2G179005,GRMZM2G130746,GRMZM2G012654,GRMZM2G451254,AC212565.3_FG001,GRMZM2G046055,GRMZM2G158526	DH vs CK_down
GO:0003824	catalytic activity	molecular_function	8.7052e-06	0.0020333	947	1865	11093	25044	GRMZM2G115646,GRMZM2G130440,GRMZM2G027955,GRMZM2G044481,GRMZM5G889999,GRMZM2G075461,GRMZM2G415793,GRMZM2G050234,GRMZM2G031062,GRMZM2G140811,GRMZM2G031400,GRMZM2G131756,GRMZM2G051806,GRMZM5G862540,GRMZM2G023444,GRMZM2G148387,GRMZM6G474234,GRMZM2G448927,GRMZM2G311036,GRMZM2G406603,GRMZM2G095126,GRMZM2G130749,GRMZM2G099002,Novel01942,GRMZM2G001243,GRMZM5G855891,GRMZM2G412986,GRMZM2G153536,GRMZM2G142…	DH vs CK_up
GO:0055114	oxidation-reduction process	biological_process	8.8656e-06	0.0020333	200	1865	1967	25044	GRMZM2G325575,GRMZM2G146754,GRMZM5G875732,GRMZM2G006791,GRMZM2G051619,GRMZM2G078798,GRMZM2G089856,GRMZM2G003526,GRMZM2G169943,GRMZM2G013299,GRMZM2G143669,AC212219.3_FG005,GRMZM2G382534,GRMZM2G007981,GRMZM2G032222,GRMZM2G427097,GRMZM2G000739,GRMZM2G058024,GRMZM2G396856,GRMZM2G361475,GRMZM2G175728,GRMZM2G012966,GRMZM2G033515,GRMZM2G061777,GRMZM2G173195,GRMZM2G179147,GRMZM2G171707,GRMZM2G092823,GRMZ…	DH vs CK_up
GO:0009664	plant-type cell wall organization	biological_process	1.0021e-05	0.0045967	9	408	84	25044	GRMZM2G450546,GRMZM2G115909,GRMZM2G374248,GRMZM2G303937,GRMZM2G414779,GRMZM2G019398,GRMZM2G127029,GRMZM2G035189,GRMZM2G332412	H vs CK_up
GO:0071215	cellular response to abscisic acid stimulus	biological_process	1.0072e-05	0.00224	19	1865	79	25044	GRMZM5G820122,GRMZM2G028086,GRMZM2G059453,GRMZM2G039757,GRMZM2G308615,GRMZM2G048129,GRMZM2G082487,GRMZM2G099425,GRMZM2G145407,AC208201.3_FG002,GRMZM2G173669,GRMZM2G120373,GRMZM2G054559,GRMZM2G078465,GRMZM2G180328,GRMZM2G013236,GRMZM2G177386,GRMZM2G014653,GRMZM2G134628	DH vs CK_up
GO:0000910	cytokinesis	biological_process	1.0144e-05	0.0010485	22	1699	111	25044	GRMZM2G074818,GRMZM5G821639,GRMZM2G176270,GRMZM2G091511,GRMZM2G139894,GRMZM2G121649,GRMZM2G010306,GRMZM2G027723,GRMZM2G005310,GRMZM2G107645,GRMZM2G480480,GRMZM2G100478,GRMZM2G177596,GRMZM2G063737,GRMZM2G158526,GRMZM2G025592,GRMZM2G002147,GRMZM2G159953,GRMZM2G136838,GRMZM2G112337,GRMZM2G030284,GRMZM2G305124	DH vs CK_down
GO:0016209	antioxidant activity	molecular_function	1.1552e-05	0.028259	5	29	246	25044	GRMZM2G313184,GRMZM2G407740,GRMZM2G129935,GRMZM2G427903,GRMZM2G136042	D vs CK_down
GO:0016705	oxidoreductase activity, acting on paired donors, with incorporation or reduction of molecular oxygen	molecular_function	1.2199e-05	0.0051588	23	408	508	25044	GRMZM2G024331,GRMZM2G125482,GRMZM2G154828,GRMZM2G023952,GRMZM2G087875,GRMZM2G099467,GRMZM2G153359,Novel02196,GRMZM2G021310,GRMZM2G150907,GRMZM2G419342,GRMZM2G169261,AC210173.4_FG005,Novel00369,GRMZM2G021436,GRMZM2G154870,GRMZM2G161472,GRMZM2G134597,GRMZM2G089856,GRMZM2G161169,AC234528.1_FG006,GRMZM2G181236,GRMZM2G407650	H vs CK_up
GO:0009642	response to light intensity	biological_process	1.2653e-05	0.0051588	10	408	110	25044	GRMZM2G158232,GRMZM2G070863,GRMZM5G899188,GRMZM2G335242,GRMZM2G012455,GRMZM2G050607,GRMZM2G360681,GRMZM2G083810,GRMZM2G043147,GRMZM2G034157	H vs CK_up
GO:0046906	tetrapyrrole binding	molecular_function	1.3033e-05	0.0013174	69	1699	591	25044	GRMZM2G179143,GRMZM2G088765,GRMZM2G450717,GRMZM2G131525,GRMZM2G023952,GRMZM2G089803,GRMZM2G164036,GRMZM2G133475,GRMZM2G002898,GRMZM2G081883,GRMZM2G081928,GRMZM2G110388,GRMZM2G091588,GRMZM2G158342,GRMZM2G096029,GRMZM2G057281,GRMZM2G026532,GRMZM2G138750,GRMZM2G122498,GRMZM2G029479,GRMZM2G130904,GRMZM2G103169,GRMZM2G168404,GRMZM2G351259,GRMZM2G025441,GRMZM2G093286,GRMZM2G408963,GRMZM2G134947,GRMZM2G…	DH vs CK_down
GO:0005634	nucleus	cellular_component	1.3051e-05	0.0095782	65	321	2965	25044	GRMZM5G804783,GRMZM2G014750,GRMZM2G144995,GRMZM2G445958,GRMZM2G450055,GRMZM2G021069,Novel00766,GRMZM2G139894,GRMZM2G049536,GRMZM2G156227,GRMZM2G092719,GRMZM2G065205,GRMZM2G035405,GRMZM2G100639,GRMZM2G034113,GRMZM2G104176,GRMZM2G044128,GRMZM2G100360,GRMZM2G062009,GRMZM2G073671,GRMZM2G130904,GRMZM2G028883,GRMZM2G074898,GRMZM2G179976,GRMZM2G310569,GRMZM2G111172,GRMZM2G174784,GRMZM2G107540,GRMZM2G105…	H vs CK_down
GO:0016570	histone modification	biological_process	1.3104e-05	0.0013174	30	1699	182	25044	GRMZM2G078198,GRMZM2G008202,GRMZM2G176270,GRMZM2G133716,GRMZM2G080588,GRMZM2G032132,GRMZM2G132116,GRMZM2G005310,GRMZM2G082384,GRMZM2G318849,GRMZM2G034828,GRMZM2G139894,GRMZM2G080542,GRMZM5G821639,GRMZM2G041328,GRMZM2G101383,GRMZM2G059010,GRMZM2G122811,GRMZM2G136838,GRMZM2G105368,GRMZM2G305124,GRMZM5G851405,GRMZM2G107737,GRMZM2G107645,GRMZM2G480480,GRMZM2G158526,GRMZM2G071025,GRMZM2G177596,GRMZM2G…	DH vs CK_down
GO:0010286	heat acclimation	biological_process	1.3386e-05	0.0028235	9	1865	22	25044	GRMZM2G138176,GRMZM2G158232,GRMZM2G149647,GRMZM2G437100,GRMZM5G833699,GRMZM2G333635,GRMZM2G024718,GRMZM2G106622,GRMZM2G043147	DH vs CK_up
GO:0043565	sequence-specific DNA binding	molecular_function	1.3466e-05	0.0028235	71	1865	575	25044	GRMZM2G105140,GRMZM2G003489,GRMZM2G171370,GRMZM2G177046,GRMZM2G173633,GRMZM2G134863,GRMZM2G384528,GRMZM2G438652,Novel00569,GRMZM2G005815,GRMZM2G118047,GRMZM2G059851,GRMZM2G324999,GRMZM2G117851,GRMZM2G168079,GRMZM5G812272,GRMZM2G358796,GRMZM2G063880,Novel01063,GRMZM2G180947,GRMZM2G148074,GRMZM2G033138,GRMZM2G011932,GRMZM2G171428,GRMZM2G366130,GRMZM2G005624,GRMZM2G176489,Novel02007,GRMZM2G126808,GR…	DH vs CK_up
GO:0005506	iron ion binding	molecular_function	1.4314e-05	0.005529	22	408	473	25044	GRMZM2G021436,Novel00369,GRMZM2G161169,AC234528.1_FG006,GRMZM2G407650,GRMZM2G181236,GRMZM2G154870,GRMZM2G161472,GRMZM2G134597,GRMZM2G067402,GRMZM2G023952,GRMZM2G087875,GRMZM2G024331,GRMZM2G125482,GRMZM2G154828,GRMZM2G150907,GRMZM2G419342,GRMZM2G077054,AC210173.4_FG005,Novel01949,Novel02196,GRMZM2G021310	H vs CK_up
GO:0005576	extracellular region	cellular_component	1.5089e-05	0.010067	22	321	609	25044	GRMZM2G029780,GRMZM2G078279,GRMZM2G114322,GRMZM2G368886,GRMZM5G845611,GRMZM2G169967,GRMZM2G176595,GRMZM2G435380,GRMZM2G339122,Novel01990,Novel01115,GRMZM2G335618,GRMZM2G130904,GRMZM2G342246,GRMZM2G111609,GRMZM2G127072,GRMZM2G095968,AC210013.4_FG017,GRMZM2G048775,GRMZM2G002034,GRMZM2G059785,GRMZM2G474194	H vs CK_down
GO:0044710	single-organism metabolic process	biological_process	1.5762e-05	0.0032133	468	1865	5138	25044	GRMZM2G425728,GRMZM2G109967,GRMZM2G178533,GRMZM2G131202,GRMZM2G374827,GRMZM2G105466,GRMZM2G178227,AC217947.4_FG002,GRMZM2G102365,GRMZM2G107665,GRMZM2G169089,Novel01720,GRMZM2G095082,GRMZM2G156803,GRMZM2G318780,GRMZM2G008507,GRMZM2G180555,AC234185.1_FG004,GRMZM2G038598,GRMZM5G899851,GRMZM2G152739,GRMZM2G090087,GRMZM2G129860,GRMZM2G031033,GRMZM2G406830,GRMZM5G879882,GRMZM2G456471,GRMZM2G088212,GRMZ…	DH vs CK_up
GO:0046872	metal ion binding	molecular_function	1.5854e-05	0.0058175	101	408	4104	25044	GRMZM2G161169,Novel02007,GRMZM2G181158,GRMZM2G181236,GRMZM2G437207,AC234528.1_FG006,AC214360.3_FG001,GRMZM2G027217,GRMZM2G024234,GRMZM2G021436,GRMZM2G004984,GRMZM2G028218,GRMZM2G125669,GRMZM2G149923,GRMZM2G061088,GRMZM2G070603,GRMZM2G160062,GRMZM2G021310,AC205154.3_FG005,GRMZM2G027198,GRMZM2G087875,GRMZM2G034791,GRMZM2G074743,GRMZM2G169033,Novel00190,GRMZM2G161472,GRMZM2G044049,GRMZM2G381402,GRMZ…	H vs CK_up
GO:0010564	regulation of cell cycle process	biological_process	1.6267e-05	0.0016132	18	1699	83	25044	GRMZM2G082384,GRMZM2G091543,GRMZM2G325783,GRMZM2G133716,GRMZM2G047143,GRMZM2G074818,GRMZM5G821639,GRMZM2G305124,GRMZM2G059010,GRMZM2G158526,GRMZM2G033828,GRMZM2G120408,GRMZM2G179424,GRMZM2G009913,GRMZM2G107645,GRMZM2G107737,GRMZM2G100473,GRMZM2G154904	DH vs CK_down
GO:0007346	regulation of mitotic cell cycle	biological_process	1.686e-05	0.0016498	15	1699	61	25044	GRMZM2G305124,GRMZM2G082384,GRMZM2G059010,GRMZM2G091543,GRMZM2G325783,GRMZM2G133716,GRMZM2G158526,GRMZM2G047143,GRMZM2G120408,GRMZM2G179424,GRMZM2G009913,GRMZM2G074818,GRMZM2G100473,GRMZM2G107737,GRMZM2G154904	DH vs CK_down
GO:0030599	pectinesterase activity	molecular_function	1.6996e-05	0.010395	8	321	95	25044	GRMZM2G071339,GRMZM2G116140,GRMZM2G046618,GRMZM2G164929,GRMZM2G167637,GRMZM2G368698,AC212023.4_FG004,GRMZM2G037411	H vs CK_down
GO:0004364	glutathione transferase activity	molecular_function	1.7171e-05	0.0060008	6	408	36	25044	GRMZM2G161891,GRMZM2G150474,GRMZM2G416632,GRMZM2G132093,GRMZM2G032856,GRMZM2G025190	H vs CK_up
GO:0000281	mitotic cytokinesis	biological_process	1.7815e-05	0.0017203	17	1699	75	25044	GRMZM2G091511,GRMZM2G176270,GRMZM2G005310,GRMZM2G027723,GRMZM2G139894,GRMZM5G821639,GRMZM2G074818,GRMZM2G136838,GRMZM2G159953,GRMZM2G002147,GRMZM2G305124,GRMZM2G030284,GRMZM2G480480,GRMZM2G177596,GRMZM2G158526,GRMZM2G025592,GRMZM2G100478	DH vs CK_down
GO:0007568	aging	biological_process	1.8455e-05	0.0036606	14	1865	50	25044	GRMZM2G023444,GRMZM2G094712,GRMZM2G413006,GRMZM2G130749,GRMZM2G132880,GRMZM2G423456,GRMZM2G046186,AC217051.3_FG006,GRMZM2G109627,GRMZM2G080828,GRMZM2G092008,GRMZM2G169089,GRMZM2G118104,GRMZM2G173669	DH vs CK_up
GO:0043169	cation binding	molecular_function	1.9356e-05	0.0064571	101	408	4122	25044	GRMZM2G030772,GRMZM2G154828,GRMZM2G040638,GRMZM2G326222,GRMZM2G438938,Novel02196,GRMZM2G443445,GRMZM2G180863,GRMZM2G306482,GRMZM2G419342,GRMZM2G150907,GRMZM2G001898,GRMZM2G427937,GRMZM2G120933,GRMZM2G108123,GRMZM5G896756,Novel00369,GRMZM2G117198,GRMZM2G149714,GRMZM2G089856,GRMZM2G146206,GRMZM2G161472,GRMZM2G044049,GRMZM2G381402,Novel00190,GRMZM2G169033,GRMZM2G034791,GRMZM2G074743,AC205154.3_FG005…	H vs CK_up
GO:0005871	kinesin complex	cellular_component	1.9988e-05	0.0018803	18	1699	84	25044	GRMZM2G471186,GRMZM2G083475,GRMZM2G082384,GRMZM2G034828,GRMZM2G062084,GRMZM2G157616,GRMZM2G176047,GRMZM2G320689,GRMZM2G150984,GRMZM2G132371,GRMZM2G436981,GRMZM5G817395,GRMZM2G471904,GRMZM2G136838,GRMZM2G301194,GRMZM2G400223,GRMZM2G092232,GRMZM2G136219	DH vs CK_down
GO:0015935	small ribosomal subunit	cellular_component	2.0145e-05	0.0018803	19	1699	108	25044	GRMZM2G064640,GRMZM2G092719,GRMZM5G899149,GRMZM2G129015,GRMZM5G832108,GRMZM2G030293,GRMZM2G156110,GRMZM2G080222,GRMZM2G132121,GRMZM2G110952,GRMZM2G124143,GRMZM2G091383,GRMZM2G060373,GRMZM2G139349,GRMZM2G163561,GRMZM2G134109,GRMZM2G092296,GRMZM2G057608,GRMZM2G111172	DH vs CK_down
GO:0003735	structural constituent of ribosome	molecular_function	2.024e-05	0.0018803	66	1699	648	25044	GRMZM2G163561,GRMZM2G134109,GRMZM2G109165,AC206642.4_FG001,GRMZM2G024647,GRMZM2G156110,GRMZM2G028883,GRMZM2G324314,GRMZM2G054201,GRMZM2G110952,GRMZM2G124143,GRMZM2G180724,GRMZM2G063700,GRMZM2G152552,GRMZM2G034794,GRMZM2G047727,GRMZM2G302712,GRMZM2G030293,GRMZM2G152573,GRMZM2G336875,GRMZM2G179976,GRMZM2G016250,GRMZM2G080222,GRMZM5G850966,GRMZM2G163081,GRMZM2G018197,GRMZM2G004057,GRMZM2G140116,GRMZ…	DH vs CK_down
GO:0010286	heat acclimation	biological_process	2.146e-05	0.0068475	5	408	22	25044	GRMZM2G043147,GRMZM2G149647,GRMZM5G833699,GRMZM2G024718,GRMZM2G158232	H vs CK_up
GO:0061640	cytoskeleton-dependent cytokinesis	biological_process	2.1496e-05	0.001972	17	1699	76	25044	GRMZM2G158526,GRMZM2G177596,GRMZM2G025592,GRMZM2G100478,GRMZM2G480480,GRMZM2G030284,GRMZM2G305124,GRMZM2G159953,GRMZM2G002147,GRMZM2G136838,GRMZM2G074818,GRMZM5G821639,GRMZM2G027723,GRMZM2G005310,GRMZM2G139894,GRMZM2G091511,GRMZM2G176270	DH vs CK_down
GO:0071103	DNA conformation change	biological_process	2.2222e-05	0.012545	10	321	156	25044	GRMZM2G461447,GRMZM2G075978,GRMZM2G065205,GRMZM2G162445,GRMZM2G066101,GRMZM2G450055,GRMZM2G021069,GRMZM2G139894,GRMZM2G062333,GRMZM2G100639	H vs CK_down
GO:0007165	signal transduction	biological_process	2.2262e-05	0.0042995	102	1865	882	25044	GRMZM2G030305,GRMZM2G400470,GRMZM2G173425,GRMZM2G082487,GRMZM2G178227,GRMZM2G051545,GRMZM5G820122,GRMZM2G028980,GRMZM5G827286,GRMZM2G125507,GRMZM2G001953,GRMZM2G085941,GRMZM2G113244,GRMZM2G137569,GRMZM2G164405,GRMZM2G133048,GRMZM2G095082,GRMZM2G157334,GRMZM2G069203,GRMZM2G075051,GRMZM2G149923,GRMZM2G023436,GRMZM2G429113,GRMZM2G067371,GRMZM2G318180,GRMZM2G159752,Novel02248,GRMZM2G097728,AC208201.3…	DH vs CK_up
GO:0016571	histone methylation	biological_process	2.415e-05	0.0021881	22	1699	116	25044	GRMZM2G041328,GRMZM5G821639,GRMZM2G101383,GRMZM2G176270,GRMZM2G133716,GRMZM2G078198,GRMZM2G008202,GRMZM2G080542,GRMZM2G139894,GRMZM2G034828,GRMZM2G318849,GRMZM2G005310,GRMZM2G480480,GRMZM2G107737,GRMZM2G179424,GRMZM2G158526,GRMZM2G071025,GRMZM2G025592,GRMZM2G105368,GRMZM2G059010,GRMZM2G122811,GRMZM2G305124	DH vs CK_down
GO:0006012	galactose metabolic process	biological_process	2.4164e-05	0.0045473	8	1865	18	25044	GRMZM2G038598,GRMZM2G052336,GRMZM2G150906,GRMZM2G145460,GRMZM5G872256,GRMZM2G040397,GRMZM2G165919,GRMZM2G361984	DH vs CK_up
GO:0006479	protein methylation	biological_process	2.5862e-05	0.0022867	24	1699	134	25044	GRMZM2G179424,GRMZM2G158526,GRMZM2G025592,GRMZM2G071025,Novel01912,GRMZM2G003038,GRMZM2G480480,GRMZM2G107737,GRMZM2G305124,GRMZM2G105368,GRMZM2G059010,GRMZM2G122811,GRMZM2G101383,GRMZM2G041328,GRMZM5G821639,GRMZM2G139894,GRMZM2G080542,GRMZM2G034828,GRMZM2G318849,GRMZM2G005310,GRMZM2G133716,GRMZM2G176270,GRMZM2G008202,GRMZM2G078198	DH vs CK_down
GO:0008213	protein alkylation	biological_process	2.5862e-05	0.0022867	24	1699	134	25044	GRMZM2G480480,GRMZM2G003038,GRMZM2G107737,Novel01912,GRMZM2G158526,GRMZM2G025592,GRMZM2G071025,GRMZM2G179424,GRMZM2G059010,GRMZM2G122811,GRMZM2G105368,GRMZM2G305124,GRMZM2G041328,GRMZM5G821639,GRMZM2G101383,GRMZM2G008202,GRMZM2G078198,GRMZM2G176270,GRMZM2G133716,GRMZM2G005310,GRMZM2G139894,GRMZM2G080542,GRMZM2G318849,GRMZM2G034828	DH vs CK_down
GO:0044700	single organism signaling	biological_process	2.6676e-05	0.0048945	103	1865	896	25044	GRMZM2G051545,GRMZM2G178227,GRMZM2G400470,GRMZM2G030305,GRMZM2G082487,GRMZM2G173425,GRMZM2G113244,GRMZM2G137569,GRMZM2G001953,GRMZM2G085941,GRMZM2G164405,GRMZM5G820122,GRMZM2G028980,GRMZM5G827286,GRMZM2G125507,GRMZM2G075051,GRMZM2G149923,GRMZM2G095082,GRMZM2G133048,GRMZM2G157334,GRMZM2G069203,GRMZM2G097728,AC208201.3_FG002,Novel02248,GRMZM2G429113,GRMZM2G023436,GRMZM2G159752,GRMZM2G067371,GRMZM2G…	DH vs CK_up
GO:0007051	spindle organization	biological_process	2.671e-05	0.0023337	10	1699	30	25044	GRMZM2G091543,GRMZM2G325783,GRMZM2G002147,GRMZM2G436981,GRMZM2G305124,GRMZM2G074818,GRMZM5G821639,GRMZM2G100473,GRMZM2G154904,GRMZM2G100478	DH vs CK_down
GO:0071554	cell wall organization or biogenesis	biological_process	2.783e-05	0.0024029	56	1699	453	25044	GRMZM2G435380,GRMZM2G046618,GRMZM5G870571,GRMZM2G175499,GRMZM2G174598,GRMZM2G472060,GRMZM2G071339,GRMZM2G113761,GRMZM2G027723,GRMZM2G009144,GRMZM2G147942,GRMZM2G034828,GRMZM2G002034,GRMZM2G180870,GRMZM2G111609,GRMZM2G091191,GRMZM2G078469,GRMZM2G032132,GRMZM2G153666,GRMZM2G127184,GRMZM2G167637,GRMZM5G858456,GRMZM2G163154,GRMZM2G104651,GRMZM2G446858,GRMZM5G804575,GRMZM2G016939,GRMZM2G088783,GRMZM2G…	DH vs CK_down
GO:0023052	signaling	biological_process	2.798e-05	0.0049903	103	1865	897	25044	GRMZM2G019562,GRMZM2G106141,GRMZM2G073250,AC149818.2_FG001,GRMZM2G074317,GRMZM2G382537,GRMZM2G037204,GRMZM2G134396,GRMZM2G053987,GRMZM2G159393,GRMZM2G145407,GRMZM2G055575,GRMZM2G048455,GRMZM2G120373,GRMZM2G134628,GRMZM2G301071,GRMZM5G833140,GRMZM2G014653,GRMZM2G101938,GRMZM2G402708,GRMZM2G104081,GRMZM2G002492,GRMZM2G045243,GRMZM2G163861,GRMZM2G453001,GRMZM2G400156,GRMZM2G035465,GRMZM2G059453,GRMZ…	DH vs CK_up
GO:0044085	cellular component biogenesis	biological_process	2.8543e-05	0.0024358	96	1699	936	25044	GRMZM2G138527,GRMZM5G804575,GRMZM2G088783,GRMZM2G112337,GRMZM2G007953,GRMZM2G039919,GRMZM2G127184,GRMZM2G121221,GRMZM2G158526,GRMZM2G019356,GRMZM2G104651,GRMZM2G164696,GRMZM2G163154,GRMZM2G149428,GRMZM2G147942,GRMZM2G009144,GRMZM2G106133,GRMZM2G032132,GRMZM2G056231,GRMZM2G081322,GRMZM5G870571,GRMZM2G084195,GRMZM2G083243,GRMZM2G044337,GRMZM2G030284,GRMZM2G162531,GRMZM2G178968,GRMZM2G073943,GRMZM2G…	DH vs CK_down
GO:0010243	response to organonitrogen compound	biological_process	2.8559e-05	0.0049903	15	1865	58	25044	GRMZM2G016521,GRMZM2G095904,GRMZM2G166337,GRMZM2G031876,GRMZM2G152877,GRMZM2G085941,GRMZM2G441541,GRMZM2G032602,GRMZM2G025190,GRMZM2G115646,GRMZM2G133048,GRMZM2G079109,GRMZM2G095082,GRMZM2G056388,GRMZM2G053987	DH vs CK_up
GO:0016569	covalent chromatin modification	biological_process	3.4627e-05	0.002921	30	1699	191	25044	GRMZM2G005310,GRMZM2G132116,GRMZM2G080542,GRMZM2G139894,GRMZM2G318849,GRMZM2G082384,GRMZM2G034828,GRMZM2G078198,GRMZM2G008202,GRMZM2G032132,GRMZM2G080588,GRMZM2G176270,GRMZM2G133716,GRMZM2G101383,GRMZM2G041328,GRMZM5G821639,GRMZM5G851405,GRMZM2G305124,GRMZM2G059010,GRMZM2G122811,GRMZM2G105368,GRMZM2G136838,GRMZM2G025592,GRMZM2G158526,GRMZM2G177596,GRMZM2G071025,GRMZM2G179424,GRMZM2G107645,GRMZM2G…	DH vs CK_down
GO:0000302	response to reactive oxygen species	biological_process	3.7955e-05	0.011606	10	408	124	25044	GRMZM2G034157,GRMZM2G083810,GRMZM2G043147,GRMZM2G360681,GRMZM2G335242,GRMZM2G012455,GRMZM2G070863,GRMZM5G899188,GRMZM2G158232,GRMZM5G889769	H vs CK_up
GO:0009738	abscisic acid-activated signaling pathway	biological_process	4.6152e-05	0.0078769	17	1865	73	25044	GRMZM5G820122,GRMZM2G028086,GRMZM2G059453,GRMZM2G308615,GRMZM2G039757,GRMZM2G082487,GRMZM2G048129,GRMZM2G099425,GRMZM2G145407,AC208201.3_FG002,GRMZM2G054559,GRMZM2G120373,GRMZM2G180328,GRMZM2G177386,GRMZM2G013236,GRMZM2G134628,GRMZM2G014653	DH vs CK_up
GO:0022627	cytosolic small ribosomal subunit	cellular_component	4.6245e-05	0.024243	6	321	56	25044	GRMZM2G092719,GRMZM2G129015,GRMZM2G091383,GRMZM2G057608,GRMZM2G111172,GRMZM2G163561	H vs CK_down
GO:0000911	cytokinesis by cell plate formation	biological_process	4.7063e-05	0.0039249	14	1699	58	25044	GRMZM2G480480,GRMZM2G074818,GRMZM5G821639,GRMZM2G158526,GRMZM2G177596,GRMZM2G100478,GRMZM2G091511,GRMZM2G159953,GRMZM2G002147,GRMZM2G176270,GRMZM2G136838,GRMZM2G139894,GRMZM2G030284,GRMZM2G305124	DH vs CK_down
GO:0042578	phosphoric ester hydrolase activity	molecular_function	4.8183e-05	0.0080367	52	1865	381	25044	GRMZM2G054559,GRMZM2G159811,GRMZM5G860976,GRMZM2G099481,GRMZM2G177386,GRMZM2G122228,GRMZM2G108147,GRMZM2G140811,GRMZM2G006429,GRMZM2G443509,GRMZM2G035134,Novel02187,GRMZM2G377904,GRMZM2G136765,GRMZM2G068690,GRMZM2G138698,GRMZM6G040576,GRMZM2G085530,GRMZM2G166297,GRMZM2G001243,GRMZM2G043191,GRMZM2G135444,GRMZM2G059453,GRMZM2G006416,GRMZM2G308615,GRMZM2G016749,GRMZM2G120373,GRMZM2G153602,GRMZM2G039…	DH vs CK_up
GO:0005198	structural molecule activity	molecular_function	4.9441e-05	0.0040769	77	1699	791	25044	GRMZM2G018197,GRMZM2G163081,GRMZM5G850966,GRMZM2G080222,GRMZM2G016250,GRMZM2G179976,GRMZM2G336875,GRMZM2G152573,GRMZM2G030293,GRMZM2G302712,GRMZM2G047727,GRMZM2G034794,GRMZM2G176605,Novel01061,GRMZM2G152552,GRMZM2G063700,GRMZM2G066191,GRMZM2G180724,GRMZM2G124143,GRMZM2G110952,GRMZM2G054201,GRMZM2G324314,Novel01935,GRMZM2G028883,GRMZM2G156110,GRMZM2G024647,AC206642.4_FG001,GRMZM2G079883,GRMZM2G109…	DH vs CK_down
GO:0016757	transferase activity, transferring glycosyl groups	molecular_function	5.645e-05	0.0092064	90	1865	749	25044	GRMZM2G135195,GRMZM5G886185,GRMZM2G152057,GRMZM2G051474,GRMZM2G392125,GRMZM2G168474,GRMZM2G026980,GRMZM2G046583,GRMZM2G175453,GRMZM2G095280,GRMZM2G150906,GRMZM2G122543,GRMZM2G149935,GRMZM2G122072,GRMZM2G455075,GRMZM2G177878,GRMZM2G038536,GRMZM2G361984,GRMZM5G875864,GRMZM2G178209,GRMZM2G150323,GRMZM2G019583,GRMZM2G039454,GRMZM2G417945,GRMZM2G176630,GRMZM2G023003,GRMZM2G165919,GRMZM2G413006,GRMZM5G…	DH vs CK_up
GO:0044770	cell cycle phase transition	biological_process	5.8055e-05	0.0046821	12	1699	46	25044	GRMZM2G059010,GRMZM2G133716,GRMZM2G305124,GRMZM2G082384,GRMZM2G009913,GRMZM2G074818,GRMZM2G107737,GRMZM2G033828,GRMZM2G158526,GRMZM2G047143,GRMZM2G120408,GRMZM2G179424	DH vs CK_down
GO:0044772	mitotic cell cycle phase transition	biological_process	5.8055e-05	0.0046821	12	1699	46	25044	GRMZM2G133716,GRMZM2G059010,GRMZM2G082384,GRMZM2G305124,GRMZM2G009913,GRMZM2G074818,GRMZM2G107737,GRMZM2G179424,GRMZM2G033828,GRMZM2G158526,GRMZM2G047143,GRMZM2G120408	DH vs CK_down
GO:0051276	chromosome organization	biological_process	5.8901e-05	0.028818	18	321	467	25044	GRMZM2G461447,GRMZM2G075978,GRMZM2G100639,GRMZM2G136838,GRMZM2G162445,GRMZM2G041328,GRMZM2G101383,GRMZM2G059010,GRMZM5G851405,GRMZM2G065205,GRMZM2G105368,GRMZM2G062333,GRMZM5G804783,GRMZM2G078198,GRMZM2G066101,GRMZM2G450055,GRMZM2G139894,GRMZM2G021069	H vs CK_down
GO:0006979	response to oxidative stress	biological_process	6.0629e-05	0.009673	52	1865	401	25044	GRMZM2G400470,GRMZM5G801627,GRMZM2G009785,GRMZM2G103342,GRMZM2G133434,GRMZM2G173425,GRMZM2G053987,GRMZM2G083810,GRMZM2G361475,GRMZM2G108847,GRMZM2G437100,GRMZM2G012479,GRMZM2G171078,GRMZM2G164405,GRMZM2G360681,GRMZM2G047968,GRMZM2G078465,GRMZM2G047095,AC205413.4_FG001,GRMZM2G013299,GRMZM2G159013,GRMZM2G325575,GRMZM2G034157,GRMZM2G048455,GRMZM2G006791,GRMZM2G028535,GRMZM5G872256,GRMZM2G088212,GRMZ…	DH vs CK_up
GO:0044430	cytoskeletal part	cellular_component	6.4584e-05	0.005152	39	1699	294	25044	GRMZM2G138128,GRMZM2G083475,GRMZM2G121649,GRMZM2G066191,GRMZM2G471186,GRMZM2G132116,Novel01061,GRMZM2G080588,GRMZM2G176047,GRMZM2G062084,GRMZM2G157616,GRMZM2G080116,GRMZM2G301194,GRMZM2G092232,GRMZM5G846811,GRMZM2G108766,GRMZM2G107645,GRMZM2G100473,GRMZM2G030284,GRMZM2G436981,GRMZM2G099944,GRMZM2G320689,GRMZM2G150984,GRMZM2G132371,GRMZM2G083243,GRMZM2G082384,GRMZM2G034828,GRMZM2G325783,GRMZM2G091…	DH vs CK_down
GO:0010200	response to chitin	biological_process	6.4598e-05	0.0099516	12	1865	42	25044	GRMZM2G133048,GRMZM2G115646,GRMZM2G095082,GRMZM2G079109,GRMZM2G053987,GRMZM2G095904,GRMZM2G016521,GRMZM2G166337,GRMZM2G031876,GRMZM2G152877,GRMZM2G032602,GRMZM2G085941	DH vs CK_up
GO:0071229	cellular response to acid chemical	biological_process	6.5088e-05	0.0099516	29	1865	170	25044	GRMZM2G028086,GRMZM2G402708,GRMZM5G820122,GRMZM2G039757,GRMZM2G308615,GRMZM2G085941,GRMZM2G032602,GRMZM2G059453,GRMZM2G048129,GRMZM2G453805,GRMZM2G082487,GRMZM2G173425,GRMZM2G040030,GRMZM2G145407,GRMZM2G318180,GRMZM2G099425,GRMZM2G173669,AC208201.3_FG002,GRMZM2G180328,GRMZM2G078465,GRMZM2G069203,GRMZM2G095082,GRMZM2G054559,GRMZM2G133048,GRMZM2G120373,GRMZM2G014653,GRMZM2G134628,GRMZM2G177386,GRMZ…	DH vs CK_up
GO:0004497	monooxygenase activity	molecular_function	6.6798e-05	0.019609	16	408	307	25044	GRMZM2G150907,GRMZM2G419342,AC210173.4_FG005,GRMZM2G021310,GRMZM2G023952,GRMZM2G087875,GRMZM2G024331,GRMZM2G125482,GRMZM2G154828,GRMZM2G161169,GRMZM2G181236,GRMZM2G407650,GRMZM2G154870,GRMZM2G161472,GRMZM2G134597,GRMZM2G021436	H vs CK_up
GO:0005819	spindle	cellular_component	6.8647e-05	0.0054172	13	1699	53	25044	GRMZM2G138128,GRMZM5G803949,GRMZM2G154904,GRMZM2G100473,GRMZM2G107645,GRMZM5G846811,GRMZM2G030284,GRMZM2G436981,GRMZM2G132116,GRMZM2G080588,GRMZM2G325783,GRMZM2G112337,GRMZM2G091543	DH vs CK_down
GO:0016762	xyloglucan:xyloglucosyl transferase activity	molecular_function	7.2123e-05	0.0056309	10	1699	35	25044	GRMZM2G091191,GRMZM2G180870,GRMZM2G039919,GRMZM2G174855,GRMZM2G113761,GRMZM2G104651,GRMZM2G388684,GRMZM2G119783,GRMZM2G413044,GRMZM2G319798	DH vs CK_down
GO:0044428	nuclear part	cellular_component	7.3818e-05	0.0057026	82	1699	796	25044	GRMZM2G139349,GRMZM2G065868,GRMZM2G008250,GRMZM2G109448,GRMZM2G003384,GRMZM2G305027,Novel00721,GRMZM2G080588,GRMZM2G168416,GRMZM2G023748,GRMZM2G132116,GRMZM5G895313,GRMZM2G072855,GRMZM2G000686,GRMZM5G804783,GRMZM2G044128,GRMZM2G110328,GRMZM2G132121,GRMZM2G145280,GRMZM2G072315,GRMZM2G066460,GRMZM2G084757,GRMZM2G178968,GRMZM5G851405,GRMZM2G084195,GRMZM2G091383,GRMZM2G140116,GRMZM2G038032,GRMZM2G078…	DH vs CK_down
GO:0019752	carboxylic acid metabolic process	biological_process	7.6231e-05	0.011418	136	1865	1268	25044	GRMZM2G174671,GRMZM2G569948,GRMZM2G406603,GRMZM2G030717,GRMZM2G015892,GRMZM2G051806,GRMZM2G456471,GRMZM2G090087,GRMZM2G032602,GRMZM2G021277,GRMZM5G879882,GRMZM2G153536,AC234185.1_FG004,GRMZM2G044481,GRMZM2G115646,GRMZM2G375504,GRMZM2G121747,Novel01982,GRMZM2G021388,GRMZM2G122479,GRMZM2G026614,GRMZM2G095082,GRMZM2G107665,GRMZM2G056975,GRMZM2G409131,GRMZM2G009808,GRMZM2G168304,GRMZM2G379237,GRMZM2G…	DH vs CK_up
GO:0006468	protein phosphorylation	biological_process	7.6413e-05	0.0058416	157	1699	1643	25044	GRMZM2G103929,GRMZM2G121715,GRMZM2G049549,GRMZM2G106702,GRMZM2G135013,GRMZM2G045981,GRMZM2G073003,GRMZM2G043470,GRMZM2G172429,GRMZM2G065214,GRMZM2G072868,GRMZM2G141517,GRMZM2G465833,GRMZM2G470499,GRMZM2G070520,GRMZM2G016939,GRMZM2G478876,GRMZM2G432642,GRMZM2G147857,GRMZM2G167253,GRMZM2G165428,GRMZM2G009506,GRMZM2G313643,GRMZM2G020158,GRMZM2G160563,GRMZM2G018280,GRMZM2G034155,GRMZM2G163724,GRMZM2G…	DH vs CK_down
GO:0008017	microtubule binding	molecular_function	7.7841e-05	0.0058894	22	1699	125	25044	GRMZM2G092232,GRMZM2G136219,GRMZM2G045808,GRMZM2G400223,GRMZM2G301194,GRMZM2G112337,GRMZM2G136838,GRMZM2G471904,GRMZM2G436981,GRMZM5G817395,GRMZM2G030284,GRMZM2G132371,GRMZM2G150984,GRMZM2G320689,GRMZM2G157616,GRMZM2G062084,GRMZM2G176047,GRMZM2G471186,GRMZM2G082384,GRMZM2G034828,GRMZM2G121649,GRMZM2G083475	DH vs CK_down
GO:0016568	chromatin modification	biological_process	8.0723e-05	0.0060451	32	1699	219	25044	GRMZM2G107737,GRMZM2G025592,GRMZM2G177596,GRMZM2G158526,GRMZM2G122811,GRMZM2G136838,GRMZM2G105368,GRMZM5G821639,GRMZM2G041328,GRMZM2G008202,GRMZM2G078198,GRMZM2G133716,GRMZM2G176270,GRMZM2G032132,GRMZM2G005310,GRMZM2G034828,GRMZM2G082384,GRMZM2G318849,GRMZM2G080542,GRMZM2G480480,GRMZM2G107645,GRMZM2G071025,GRMZM2G179424,GRMZM2G059010,GRMZM2G461447,GRMZM2G010085,GRMZM2G305124,GRMZM5G851405,GRMZM2G…	DH vs CK_down
GO:0010389	regulation of G2/M transition of mitotic cell cycle	biological_process	8.5432e-05	0.0062699	8	1699	22	25044	GRMZM2G305124,GRMZM2G082384,GRMZM2G059010,GRMZM2G133716,GRMZM2G158526,GRMZM2G179424,GRMZM2G074818,GRMZM2G107737	DH vs CK_down
GO:1902749	regulation of cell cycle G2/M phase transition	biological_process	8.5432e-05	0.0062699	8	1699	22	25044	GRMZM2G074818,GRMZM2G107737,GRMZM2G158526,GRMZM2G179424,GRMZM2G059010,GRMZM2G133716,GRMZM2G082384,GRMZM2G305124	DH vs CK_down
GO:0034968	histone lysine methylation	biological_process	9.2192e-05	0.0065163	19	1699	101	25044	GRMZM2G318849,GRMZM2G034828,GRMZM2G139894,GRMZM2G080542,GRMZM2G005310,GRMZM2G133716,GRMZM2G176270,GRMZM2G101383,GRMZM5G821639,GRMZM2G305124,GRMZM2G105368,GRMZM2G122811,GRMZM2G059010,GRMZM2G179424,GRMZM2G158526,GRMZM2G025592,GRMZM2G071025,GRMZM2G107737,GRMZM2G480480	DH vs CK_down
GO:0001763	morphogenesis of a branching structure	biological_process	9.2342e-05	0.0065163	5	1699	8	25044	GRMZM2G114680,GRMZM2G158657,GRMZM2G446858,GRMZM2G023952,GRMZM2G077127	DH vs CK_down
GO:0010223	secondary shoot formation	biological_process	9.2342e-05	0.0065163	5	1699	8	25044	GRMZM2G077127,GRMZM2G023952,GRMZM2G446858,GRMZM2G158657,GRMZM2G114680	DH vs CK_down
GO:0010346	shoot axis formation	biological_process	9.2342e-05	0.0065163	5	1699	8	25044	GRMZM2G114680,GRMZM2G446858,GRMZM2G158657,GRMZM2G077127,GRMZM2G023952	DH vs CK_down
GO:0016725	oxidoreductase activity, acting on CH or CH2 groups	molecular_function	9.6071e-05	0.0067149	5	1699	8	25044	GRMZM2G323679,GRMZM2G060163,GRMZM2G340527,GRMZM2G155546,GRMZM2G304362	DH vs CK_down
GO:0006461	protein complex assembly	biological_process	9.771e-05	0.006765	53	1699	468	25044	GRMZM5G883764,GRMZM2G418258,GRMZM2G376957,GRMZM2G109448,AC233922.1_FG008,GRMZM2G051879,GRMZM2G179005,GRMZM2G305027,GRMZM2G063896,GRMZM2G063897,GRMZM2G072855,GRMZM2G143780,GRMZM2G066191,GRMZM5G864735,GRMZM2G355773,GRMZM2G401308,GRMZM2G077991,GRMZM5G842058,GRMZM5G846811,GRMZM2G108766,GRMZM2G046055,GRMZM2G000261,GRMZM2G178775,GRMZM2G099944,GRMZM2G002147,GRMZM2G071272,GRMZM2G436981,GRMZM2G130746,GRMZ…	DH vs CK_down
GO:0009624	response to nematode	biological_process	0.0001017	0.0069226	15	1699	69	25044	GRMZM2G119496,GRMZM2G154628,GRMZM2G075229,GRMZM2G083173,GRMZM2G472167,GRMZM2G400602,GRMZM2G331566,GRMZM2G021055,GRMZM2G141081,GRMZM2G047368,GRMZM2G001764,GRMZM2G030284,GRMZM2G015955,GRMZM2G081192,GRMZM2G129413	DH vs CK_down
GO:0004601	peroxidase activity	molecular_function	0.0001022	0.0069226	30	1699	209	25044	GRMZM2G136042,GRMZM2G025441,GRMZM2G133475,GRMZM2G103169,GRMZM2G034896,GRMZM2G131525,GRMZM2G104394,GRMZM2G041308,GRMZM2G341934,GRMZM2G427815,AC197758.3_FG004,GRMZM2G134947,GRMZM2G081928,GRMZM2G408963,Novel01674,GRMZM2G407740,GRMZM2G091435,GRMZM2G048775,GRMZM2G450717,GRMZM2G088765,GRMZM2G048474,GRMZM2G023840,GRMZM2G069093,GRMZM2G313184,GRMZM2G037156,GRMZM2G029479,GRMZM2G130904,GRMZM2G116902,GRMZM2G…	DH vs CK_down
GO:0065003	macromolecular complex assembly	biological_process	0.00010282	0.0069226	58	1699	524	25044	GRMZM2G056231,GRMZM2G109165,GRMZM2G032132,GRMZM2G106133,GRMZM2G147942,GRMZM2G012209,Novel01101,GRMZM2G074818,GRMZM2G083243,GRMZM5G821639,GRMZM2G084195,GRMZM2G095254,GRMZM2G112337,GRMZM2G138527,GRMZM2G451254,AC212565.3_FG001,GRMZM2G164696,GRMZM2G019356,GRMZM2G158526,GRMZM2G121221,GRMZM2G100478,GRMZM5G803949,GRMZM2G063896,GRMZM2G143780,GRMZM2G072855,GRMZM2G066191,GRMZM2G063897,GRMZM2G355773,GRMZM5G…	DH vs CK_down
GO:0044710	single-organism metabolic process	biological_process	0.00010553	0.029788	118	408	5138	25044	GRMZM2G075140,GRMZM2G080839,GRMZM2G370928,GRMZM2G407650,GRMZM2G145972,GRMZM2G427954,GRMZM2G022740,GRMZM2G006130,GRMZM2G112792,GRMZM2G432801,GRMZM2G004590,GRMZM2G077054,Novel00612,AC210173.4_FG005,GRMZM2G149751,GRMZM2G153359,GRMZM2G101333,GRMZM2G060721,GRMZM2G073738,AC205413.4_FG001,GRMZM2G023952,GRMZM2G070825,GRMZM2G349749,GRMZM2G125482,GRMZM2G173195,AC234163.1_FG002,GRMZM2G000236,GRMZM2G037993,G…	H vs CK_up
GO:0005875	microtubule associated complex	cellular_component	0.00010614	0.0070614	20	1699	114	25044	GRMZM2G436981,GRMZM5G817395,GRMZM2G346133,GRMZM2G471904,GRMZM2G136838,GRMZM2G301194,GRMZM2G080116,GRMZM2G400223,GRMZM2G092232,GRMZM2G136219,GRMZM2G471186,GRMZM2G083475,GRMZM2G034828,GRMZM2G082384,GRMZM2G062084,GRMZM2G157616,GRMZM2G176047,GRMZM2G320689,GRMZM2G150984,GRMZM2G132371	DH vs CK_down
GO:0006259	DNA metabolic process	biological_process	0.0001068	0.0070614	70	1699	640	25044	GRMZM2G105368,GRMZM2G164325,GRMZM2G125648,GRMZM2G158526,GRMZM2G060163,GRMZM2G025592,GRMZM2G327032,GRMZM5G825512,GRMZM2G450055,GRMZM2G076128,GRMZM2G122656,GRMZM2G107737,GRMZM2G318849,GRMZM2G082384,GRMZM2G164062,GRMZM2G369260,Novel00704,GRMZM5G843302,GRMZM2G017081,GRMZM2G075978,GRMZM2G021069,Novel00092,AC149818.2_FG004,GRMZM2G086934,GRMZM2G461447,GRMZM2G154414,GRMZM2G066101,GRMZM2G059010,GRMZM2G044…	DH vs CK_down
GO:0008152	metabolic process	biological_process	0.00010794	0.015843	1084	1865	13288	25044	GRMZM2G095826,GRMZM2G157115,GRMZM2G031628,GRMZM2G008356,GRMZM5G805609,GRMZM2G018436,GRMZM2G143955,Novel01850,GRMZM2G177510,GRMZM2G450445,GRMZM2G020761,GRMZM2G002704,GRMZM2G139803,GRMZM2G361855,GRMZM2G529313,GRMZM2G463291,GRMZM2G358796,GRMZM2G039454,GRMZM2G378452,GRMZM2G089102,GRMZM2G141607,GRMZM2G000423,GRMZM2G127379,GRMZM2G061876,GRMZM2G165919,Novel00495,GRMZM2G149211,GRMZM2G076584,GRMZM2G700905…	DH vs CK_up
GO:1901987	regulation of cell cycle phase transition	biological_process	0.00010931	0.0070965	11	1699	42	25044	GRMZM2G082384,GRMZM2G305124,GRMZM2G133716,GRMZM2G059010,GRMZM2G179424,GRMZM2G120408,GRMZM2G047143,GRMZM2G158526,GRMZM2G107737,GRMZM2G074818,GRMZM2G009913	DH vs CK_down
GO:1901990	regulation of mitotic cell cycle phase transition	biological_process	0.00010931	0.0070965	11	1699	42	25044	GRMZM2G107737,GRMZM2G074818,GRMZM2G009913,GRMZM2G120408,GRMZM2G047143,GRMZM2G158526,GRMZM2G179424,GRMZM2G059010,GRMZM2G133716,GRMZM2G305124,GRMZM2G082384	DH vs CK_down
GO:0070271	protein complex biogenesis	biological_process	0.00011023	0.0070965	53	1699	470	25044	GRMZM2G044337,GRMZM2G305124,GRMZM2G030284,GRMZM2G162531,GRMZM2G071272,GRMZM2G130746,GRMZM2G436981,GRMZM2G002147,GRMZM2G099944,GRMZM2G178775,GRMZM2G000261,GRMZM2G046055,GRMZM2G401308,GRMZM2G077991,GRMZM5G846811,GRMZM5G842058,GRMZM2G108766,GRMZM5G864735,GRMZM2G355773,GRMZM2G063897,GRMZM2G143780,GRMZM2G066191,GRMZM2G072855,GRMZM2G063896,GRMZM2G305027,GRMZM2G179005,GRMZM2G109448,AC233922.1_FG008,GRMZ…	DH vs CK_down
GO:0003777	microtubule motor activity	molecular_function	0.0001127	0.007192	18	1699	95	25044	GRMZM2G062084,GRMZM2G157616,GRMZM2G176047,GRMZM2G471186,GRMZM2G082384,GRMZM2G034828,GRMZM2G083475,GRMZM2G132371,GRMZM2G150984,GRMZM2G320689,GRMZM2G136838,GRMZM2G471904,GRMZM2G436981,GRMZM5G817395,GRMZM2G092232,GRMZM2G136219,GRMZM2G400223,GRMZM2G301194	DH vs CK_down
GO:0018022	peptidyl-lysine methylation	biological_process	0.00012167	0.0076963	19	1699	103	25044	GRMZM5G821639,GRMZM2G101383,GRMZM2G133716,GRMZM2G176270,GRMZM2G005310,GRMZM2G034828,GRMZM2G318849,GRMZM2G139894,GRMZM2G080542,GRMZM2G107737,GRMZM2G480480,GRMZM2G158526,GRMZM2G071025,GRMZM2G025592,GRMZM2G179424,GRMZM2G059010,GRMZM2G122811,GRMZM2G105368,GRMZM2G305124	DH vs CK_down
GO:0000086	G2/M transition of mitotic cell cycle	biological_process	0.00012375	0.0076963	8	1699	23	25044	GRMZM2G074818,GRMZM2G107737,GRMZM2G179424,GRMZM2G158526,GRMZM2G133716,GRMZM2G059010,GRMZM2G082384,GRMZM2G305124	DH vs CK_down
GO:0044839	cell cycle G2/M phase transition	biological_process	0.00012375	0.0076963	8	1699	23	25044	GRMZM2G158526,GRMZM2G179424,GRMZM2G107737,GRMZM2G074818,GRMZM2G082384,GRMZM2G305124,GRMZM2G059010,GRMZM2G133716	DH vs CK_down
GO:0007018	microtubule-based movement	biological_process	0.0001301	0.0080234	18	1699	96	25044	GRMZM5G817395,GRMZM2G436981,GRMZM2G136838,GRMZM2G471904,GRMZM2G400223,GRMZM2G301194,GRMZM2G136219,GRMZM2G092232,GRMZM2G082384,GRMZM2G034828,GRMZM2G083475,GRMZM2G471186,GRMZM2G176047,GRMZM2G062084,GRMZM2G157616,GRMZM2G320689,GRMZM2G132371,GRMZM2G150984	DH vs CK_down
GO:0005506	iron ion binding	molecular_function	0.00013026	0.018744	60	1865	473	25044	GRMZM2G177668,GRMZM2G138074,GRMZM2G024331,GRMZM2G181236,GRMZM2G050234,GRMZM2G179147,GRMZM2G376661,GRMZM2G370745,GRMZM2G126505,GRMZM2G069722,GRMZM2G016264,GRMZM2G017616,GRMZM2G010468,GRMZM2G161472,GRMZM2G092823,GRMZM2G075461,GRMZM5G855891,GRMZM2G086489,GRMZM2G122654,GRMZM2G022679,GRMZM2G141473,GRMZM2G132450,GRMZM2G129860,GRMZM2G066441,GRMZM2G104843,GRMZM2G312069,GRMZM2G089317,GRMZM2G168016,GRMZM2G…	DH vs CK_up
GO:0016684	oxidoreductase activity, acting on peroxide as acceptor	molecular_function	0.00013274	0.0081184	30	1699	212	25044	GRMZM2G313184,GRMZM2G037156,GRMZM2G029479,GRMZM2G130904,GRMZM2G023840,GRMZM2G069093,GRMZM2G448051,GRMZM2G116902,GRMZM2G405581,GRMZM2G450717,GRMZM2G048775,GRMZM2G088765,GRMZM2G091435,GRMZM2G048474,AC197758.3_FG004,GRMZM2G427815,GRMZM2G134947,GRMZM2G104394,GRMZM2G341934,GRMZM2G041308,Novel01674,GRMZM2G408963,GRMZM2G407740,GRMZM2G081928,GRMZM2G133475,GRMZM2G025441,GRMZM2G136042,GRMZM2G103169,GRMZM2G…	DH vs CK_down
GO:0051052	regulation of DNA metabolic process	biological_process	0.0001487	0.0090189	17	1699	89	25044	GRMZM2G139894,GRMZM2G082384,GRMZM2G034828,GRMZM2G318849,GRMZM2G133716,GRMZM2G030523,GRMZM2G074818,GRMZM5G821639,GRMZM2G305124,GRMZM2G059010,GRMZM2G033828,GRMZM2G158526,GRMZM2G071025,GRMZM2G108712,GRMZM2G179424,GRMZM2G480480,GRMZM2G107737	DH vs CK_down
GO:0044699	single-organism process	biological_process	0.00015746	0.022222	752	1865	8837	25044	GRMZM2G111657,GRMZM2G035465,GRMZM2G104081,GRMZM5G842071,GRMZM5G848550,Novel00934,GRMZM2G471083,GRMZM2G168016,GRMZM2G132547,GRMZM2G009030,GRMZM2G173195,GRMZM2G024104,GRMZM2G171707,GRMZM2G082184,GRMZM6G310687,GRMZM2G477340,GRMZM2G110922,GRMZM2G043147,GRMZM2G085641,GRMZM2G101523,GRMZM2G035928,GRMZM2G093125,GRMZM2G088396,GRMZM2G000739,GRMZM2G176995,GRMZM2G058024,GRMZM2G395749,GRMZM2G009400,GRMZM2G005…	DH vs CK_up
GO:0005886	plasma membrane	cellular_component	0.0001707	0.010158	165	1699	1806	25044	GRMZM2G088765,GRMZM2G081843,GRMZM2G116584,GRMZM2G124143,GRMZM2G150864,GRMZM2G089819,GRMZM2G048294,GRMZM2G140545,GRMZM2G180724,GRMZM2G324705,GRMZM5G846811,GRMZM2G145518,GRMZM2G034794,GRMZM2G154628,GRMZM5G812926,GRMZM2G076526,GRMZM2G152573,GRMZM2G081883,GRMZM2G083888,GRMZM2G344634,GRMZM2G092125,GRMZM2G086496,GRMZM2G111926,GRMZM2G176209,GRMZM2G078469,GRMZM2G050861,GRMZM2G012209,GRMZM2G027723,AC21256…	DH vs CK_down
GO:0015631	tubulin binding	molecular_function	0.00017228	0.010158	22	1699	132	25044	GRMZM2G320689,GRMZM2G150984,GRMZM2G132371,GRMZM2G471186,GRMZM2G121649,GRMZM2G083475,GRMZM2G034828,GRMZM2G082384,GRMZM2G157616,GRMZM2G062084,GRMZM2G176047,GRMZM2G301194,GRMZM2G400223,GRMZM2G092232,GRMZM2G136219,GRMZM2G045808,GRMZM2G436981,GRMZM2G030284,GRMZM5G817395,GRMZM2G112337,GRMZM2G471904,GRMZM2G136838	DH vs CK_down
GO:0032506	cytokinetic process	biological_process	0.00017301	0.010158	14	1699	65	25044	GRMZM2G074818,GRMZM2G480480,GRMZM5G821639,GRMZM2G100478,GRMZM2G158526,GRMZM2G177596,GRMZM2G159953,GRMZM2G002147,GRMZM2G136838,GRMZM2G176270,GRMZM2G091511,GRMZM2G030284,GRMZM2G139894,GRMZM2G305124	DH vs CK_down
GO:1902410	mitotic cytokinetic process	biological_process	0.00017301	0.010158	14	1699	65	25044	GRMZM2G030284,GRMZM2G139894,GRMZM2G305124,GRMZM2G091511,GRMZM2G002147,GRMZM2G159953,GRMZM2G136838,GRMZM2G176270,GRMZM2G177596,GRMZM2G158526,GRMZM2G100478,GRMZM2G074818,GRMZM2G480480,GRMZM5G821639	DH vs CK_down
GO:0009743	response to carbohydrate	biological_process	0.0001764	0.024427	22	1865	122	25044	GRMZM2G104081,GRMZM2G051103,GRMZM2G051806,GRMZM2G145578,GRMZM2G130749,GRMZM2G040030,GRMZM2G178227,AC217051.3_FG006,GRMZM2G055575,GRMZM2G429113,GRMZM2G157369,GRMZM2G092008,GRMZM2G124524,GRMZM2G169089,GRMZM2G130440,GRMZM2G095082,GRMZM2G117412,GRMZM2G432801,GRMZM2G154093,GRMZM2G132880,GRMZM2G301071,GRMZM2G033644	DH vs CK_up
GO:0051338	regulation of transferase activity	biological_process	0.00018295	0.010656	16	1699	83	25044	GRMZM2G160563,GRMZM2G325783,GRMZM2G017081,GRMZM2G363437,GRMZM2G091543,GRMZM2G034647,GRMZM2G029879,GRMZM2G073003,GRMZM2G047143,GRMZM2G154414,GRMZM2G154904,GRMZM2G009913,GRMZM2G100473,GRMZM2G148621,GRMZM2G061287,GRMZM2G073671	DH vs CK_down
GO:0016758	transferase activity, transferring hexosyl groups	molecular_function	0.00018298	0.024725	74	1865	608	25044	GRMZM2G051474,GRMZM2G392125,GRMZM5G886185,GRMZM2G152057,GRMZM2G135195,GRMZM2G095280,GRMZM2G175453,GRMZM2G168474,GRMZM2G026980,GRMZM2G149935,GRMZM2G122072,GRMZM2G150906,GRMZM2G361984,GRMZM2G455075,GRMZM2G150323,GRMZM2G039454,GRMZM2G178209,GRMZM2G165919,GRMZM2G023003,GRMZM2G413006,GRMZM2G176630,GRMZM2G417945,GRMZM2G133613,GRMZM2G111642,GRMZM2G067424,GRMZM2G043310,GRMZM5G832908,GRMZM2G092588,GRMZM5G…	DH vs CK_up
GO:0016705	oxidoreductase activity, acting on paired donors, with incorporation or reduction of molecular oxygen	molecular_function	0.00018841	0.024725	63	1865	508	25044	GRMZM2G075244,GRMZM2G020761,GRMZM2G703582,GRMZM5G851862,GRMZM2G074871,GRMZM2G033098,GRMZM2G171139,GRMZM2G058024,GRMZM2G128971,GRMZM2G002704,GRMZM2G012966,GRMZM2G031724,GRMZM2G006964,GRMZM2G056247,GRMZM2G159353,GRMZM2G100158,GRMZM2G078798,GRMZM2G051619,GRMZM5G850019,GRMZM2G475380,GRMZM5G875732,GRMZM5G883417,GRMZM2G010221,GRMZM2G159393,GRMZM2G089856,GRMZM2G099467,GRMZM2G117246,AC212219.3_FG005,GRMZ…	DH vs CK_up
GO:0009651	response to salt stress	biological_process	0.00018867	0.024725	51	1865	391	25044	GRMZM2G055575,GRMZM2G027627,GRMZM2G145407,GRMZM2G169089,GRMZM2G034110,GRMZM2G427097,GRMZM2G078465,GRMZM2G157334,GRMZM2G149923,GRMZM5G804658,GRMZM5G820122,GRMZM2G095904,GRMZM5G833699,GRMZM2G085941,GRMZM2G080001,GRMZM2G400470,GRMZM2G453805,GRMZM2G529313,GRMZM2G041729,GRMZM2G015605,GRMZM2G061950,GRMZM2G099425,GRMZM2G128466,GRMZM2G374971,GRMZM2G009045,GRMZM2G039454,GRMZM5G813892,GRMZM2G007060,GRMZM2G…	DH vs CK_up
GO:0009524	phragmoplast	cellular_component	0.00019083	0.011027	10	1699	37	25044	GRMZM2G100478,GRMZM5G803949,GRMZM2G138128,GRMZM2G074361,GRMZM5G846811,GRMZM2G150984,GRMZM2G436981,GRMZM2G121649,GRMZM2G030284,GRMZM2G112337	DH vs CK_down
GO:0004674	protein serine/threonine kinase activity	molecular_function	0.00020495	0.011751	90	1699	855	25044	GRMZM2G139223,GRMZM2G167253,GRMZM2G147857,GRMZM2G009506,GRMZM2G478876,GRMZM2G461278,GRMZM2G063897,GRMZM2G176206,GRMZM2G018280,GRMZM2G034155,GRMZM2G048294,GRMZM2G020158,GRMZM2G313643,GRMZM2G174896,GRMZM2G107645,GRMZM2G142037,GRMZM2G335052,GRMZM2G039934,GRMZM2G091338,GRMZM2G449817,GRMZM2G020938,GRMZM2G137118,GRMZM2G092776,GRMZM2G039431,GRMZM2G106702,GRMZM2G373435,GRMZM2G135013,GRMZM2G007466,GRMZM2G…	DH vs CK_down
GO:0097306	cellular response to alcohol	biological_process	0.00020985	0.026798	20	1865	105	25044	GRMZM2G059453,GRMZM2G039757,GRMZM2G308615,GRMZM5G820122,GRMZM2G028086,GRMZM2G048129,GRMZM2G082487,AC208201.3_FG002,GRMZM2G173669,GRMZM2G099425,GRMZM2G159393,GRMZM2G145407,GRMZM2G013236,GRMZM2G177386,GRMZM2G014653,GRMZM2G134628,GRMZM2G120373,GRMZM2G054559,GRMZM2G180328,GRMZM2G078465	DH vs CK_up
GO:0006470	protein dephosphorylation	biological_process	0.00021179	0.026798	31	1865	208	25044	GRMZM2G166297,GRMZM2G052699,GRMZM5G818101,GRMZM2G377904,GRMZM2G136765,GRMZM2G082487,GRMZM6G040576,GRMZM2G006416,GRMZM2G059453,GRMZM2G016749,GRMZM2G308615,GRMZM2G001243,GRMZM2G135444,GRMZM2G177386,GRMZM2G122228,GRMZM2G134628,GRMZM2G095082,GRMZM2G311187,GRMZM2G159811,GRMZM2G153602,GRMZM2G093776,GRMZM2G130943,AC208201.3_FG002,GRMZM2G300125,GRMZM2G443509,GRMZM2G155991,GRMZM2G108147,GRMZM2G006429,GRMZ…	DH vs CK_up
GO:0071822	protein complex subunit organization	biological_process	0.00021244	0.012086	59	1699	552	25044	GRMZM2G147942,Novel01101,GRMZM2G091543,GRMZM2G109165,GRMZM2G056231,GRMZM2G106133,GRMZM2G325783,GRMZM2G032132,GRMZM2G081322,GRMZM2G095254,GRMZM2G084195,GRMZM5G821639,GRMZM2G074818,GRMZM2G083243,GRMZM2G138527,GRMZM2G112337,GRMZM2G147221,GRMZM2G121221,GRMZM2G158526,GRMZM2G100478,GRMZM5G803949,AC212565.3_FG001,GRMZM2G451254,GRMZM2G154904,GRMZM2G019356,GRMZM2G164696,GRMZM2G063897,GRMZM2G143780,GRMZM2G…	DH vs CK_down
GO:0005856	cytoskeleton	cellular_component	0.00021418	0.012091	42	1699	345	25044	GRMZM2G100473,GRMZM5G846811,GRMZM2G107645,GRMZM2G108766,GRMZM2G092232,GRMZM5G842058,GRMZM2G301194,GRMZM2G080116,GRMZM2G099944,GRMZM2G177475,GRMZM2G436981,GRMZM2G030284,GRMZM2G138128,GRMZM2G062084,GRMZM2G157616,GRMZM2G176047,Novel01061,GRMZM2G080588,GRMZM2G471186,GRMZM2G132116,GRMZM2G066191,GRMZM2G083475,GRMZM2G121649,GRMZM2G154904,GRMZM2G136219,GRMZM2G164696,GRMZM2G400223,GRMZM5G803949,GRMZM2G112…	DH vs CK_down
GO:0003678	DNA helicase activity	molecular_function	0.00021653	0.01213	11	1699	44	25044	GRMZM2G162445,GRMZM2G071025,GRMZM2G065205,GRMZM2G450055,GRMZM2G327032,GRMZM2G139894,GRMZM2G100639,GRMZM2G066101,GRMZM2G062333,GRMZM2G075978,GRMZM2G021069	DH vs CK_down
GO:0032403	protein complex binding	molecular_function	0.00022233	0.012361	24	1699	153	25044	GRMZM2G320689,GRMZM2G150984,GRMZM2G132371,GRMZM2G083475,GRMZM2G121649,GRMZM2G034828,GRMZM2G082384,GRMZM2G471186,GRMZM2G176047,GRMZM2G157616,GRMZM2G062084,GRMZM2G301194,GRMZM2G400223,GRMZM2G045808,GRMZM2G136219,GRMZM2G092232,GRMZM2G030284,GRMZM5G817395,GRMZM2G010085,GRMZM2G436981,GRMZM2G471904,GRMZM2G136838,GRMZM2G147221,GRMZM2G112337	DH vs CK_down
GO:0004623	phospholipase A2 activity	molecular_function	0.00023158	0.012779	4	1699	6	25044	GRMZM2G072578,GRMZM6G781015,GRMZM2G033820,GRMZM2G045294	DH vs CK_down
GO:0045859	regulation of protein kinase activity	biological_process	0.00024239	0.013275	14	1699	68	25044	GRMZM2G148621,GRMZM2G100473,GRMZM2G154904,GRMZM2G073671,GRMZM2G073003,GRMZM2G061287,GRMZM2G091543,GRMZM2G017081,GRMZM2G363437,GRMZM2G325783,GRMZM2G160563,GRMZM2G154414,GRMZM2G029879,GRMZM2G034647	DH vs CK_down
GO:0016491	oxidoreductase activity	molecular_function	0.0002539	0.031399	192	1865	2009	25044	GRMZM2G176085,GRMZM2G022679,GRMZM2G036609,GRMZM2G145972,AC213521.3_FG005,GRMZM2G156712,GRMZM2G312069,GRMZM2G028535,Novel00767,GRMZM2G168382,GRMZM2G354909,GRMZM2G141607,GRMZM2G000423,GRMZM2G024331,GRMZM2G181236,GRMZM2G169201,GRMZM2G376661,GRMZM2G016264,GRMZM2G139512,GRMZM2G069722,GRMZM5G826194,GRMZM2G144668,GRMZM2G339994,GRMZM2G171139,GRMZM2G012479,GRMZM2G088601,GRMZM2G002704,GRMZM2G020761,GRMZM5G…	DH vs CK_up
GO:0071396	cellular response to lipid	biological_process	0.0002567	0.031399	21	1865	115	25044	GRMZM2G082487,GRMZM2G048129,GRMZM2G402708,GRMZM2G028086,GRMZM5G820122,GRMZM2G308615,GRMZM2G039757,GRMZM2G059453,GRMZM2G078465,GRMZM2G180328,GRMZM2G120373,GRMZM2G054559,GRMZM2G134628,GRMZM2G014653,GRMZM2G013236,GRMZM2G177386,GRMZM2G159393,GRMZM2G145407,GRMZM2G099425,GRMZM2G173669,AC208201.3_FG002	DH vs CK_up
GO:0005618	cell wall	cellular_component	0.00025687	0.013964	60	1699	540	25044	GRMZM2G428518,GRMZM2G174249,GRMZM2G180870,GRMZM2G091191,GRMZM2G092296,GRMZM2G095725,GRMZM2G113761,GRMZM2G066274,GRMZM2G034598,GRMZM2G083243,GRMZM2G071339,GRMZM2G091383,GRMZM2G017991,GRMZM2G171484,GRMZM2G175499,GRMZM2G046618,GRMZM2G324314,GRMZM2G039919,GRMZM2G136895,GRMZM2G041308,GRMZM2G042008,GRMZM2G112686,GRMZM2G408963,GRMZM5G832108,GRMZM2G019356,GRMZM2G164696,GRMZM2G104651,GRMZM2G167637,GRMZM2G…	DH vs CK_down
GO:0016791	phosphatase activity	molecular_function	0.0002616	0.031474	43	1865	320	25044	GRMZM2G095287,GRMZM2G162347,AC208201.3_FG002,GRMZM2G300125,GRMZM2G019819,GRMZM2G465287,GRMZM2G137286,GRMZM2G081359,GRMZM2G155991,GRMZM2G134628,GRMZM6G738249,GRMZM2G093776,Novel01661,GRMZM2G130943,GRMZM2G311187,GRMZM2G039650,GRMZM2G153602,GRMZM2G120373,GRMZM2G052699,GRMZM2G151967,GRMZM2G082487,GRMZM5G818101,GRMZM2G035134,GRMZM2G443509,GRMZM2G006429,GRMZM2G108147,GRMZM2G122228,GRMZM2G177386,GRMZM2G…	DH vs CK_up
GO:0006972	hyperosmotic response	biological_process	0.00027218	0.031893	15	1865	71	25044	GRMZM2G028535,GRMZM2G404249,GRMZM2G529313,GRMZM5G899188,GRMZM2G078465,GRMZM2G072029,GRMZM2G015605,GRMZM2G083810,GRMZM2G145407,GRMZM2G080828,GRMZM2G012455,GRMZM2G154735,GRMZM2G039454,GRMZM2G034157,GRMZM2G375504	DH vs CK_up
GO:1901565	organonitrogen compound catabolic process	biological_process	0.000275	0.031893	27	1865	168	25044	GRMZM2G423456,GRMZM2G045090,GRMZM2G032222,GRMZM2G154093,GRMZM2G170013,GRMZM2G031780,GRMZM2G063917,GRMZM2G095082,GRMZM2G427097,GRMZM2G088064,GRMZM2G130440,GRMZM2G115646,GRMZM2G107665,GRMZM2G085960,GRMZM2G051921,GRMZM2G078033,GRMZM2G170734,GRMZM2G334660,GRMZM2G174671,GRMZM2G005633,GRMZM2G051943,GRMZM2G131489,GRMZM2G374827,GRMZM2G181362,GRMZM2G090087,GRMZM2G080828,GRMZM2G129189	DH vs CK_up
GO:0043436	oxoacid metabolic process	biological_process	0.00027964	0.031893	136	1865	1305	25044	GRMZM2G460078,GRMZM2G179454,GRMZM2G048129,GRMZM2G106303,GRMZM2G054465,GRMZM2G108514,GRMZM2G402708,GRMZM2G106250,GRMZM2G104081,GRMZM6G310687,GRMZM2G477340,GRMZM2G154093,GRMZM2G017616,GRMZM2G088396,GRMZM2G093125,GRMZM2G132547,GRMZM2G009030,GRMZM2G104626,AC177897.2_FG002,GRMZM2G024104,GRMZM2G056469,GRMZM2G171707,GRMZM2G127717,GRMZM2G009400,GRMZM2G033515,GRMZM2G061777,GRMZM2G046163,GRMZM2G033526,Nove…	DH vs CK_up
GO:0010262	somatic embryogenesis	biological_process	0.00028441	0.031893	4	1865	6	25044	GRMZM2G051943,GRMZM2G051921,GRMZM2G129189,GRMZM2G005633	DH vs CK_up
GO:0001932	regulation of protein phosphorylation	biological_process	0.00028603	0.015435	14	1699	69	25044	GRMZM2G325783,GRMZM2G160563,GRMZM2G017081,GRMZM2G091543,GRMZM2G363437,GRMZM2G034647,GRMZM2G154414,GRMZM2G029879,GRMZM2G154904,GRMZM2G100473,GRMZM2G148621,GRMZM2G073003,GRMZM2G061287,GRMZM2G073671	DH vs CK_down
GO:0006082	organic acid metabolic process	biological_process	0.00028682	0.031893	136	1865	1306	25044	GRMZM2G009808,GRMZM2G409131,GRMZM2G379237,GRMZM2G168304,GRMZM2G028535,GRMZM2G094712,GRMZM2G173085,GRMZM2G004528,GRMZM2G156712,GRMZM2G036609,GRMZM2G098875,GRMZM2G124593,GRMZM2G149211,GRMZM2G124524,GRMZM2G396212,GRMZM2G439195,GRMZM2G064799,GRMZM2G006964,GRMZM2G068913,Novel00192,GRMZM2G139803,GRMZM2G143955,GRMZM2G082581,GRMZM2G022730,GRMZM2G000236,AC217811.3_FG003,GRMZM5G850019,GRMZM5G883417,GRMZM2G…	DH vs CK_up
GO:0004602	glutathione peroxidase activity	molecular_function	0.00030779	0.033584	4	1865	7	25044	GRMZM2G012479,GRMZM5G884600,GRMZM2G144153,GRMZM2G013299	DH vs CK_up
GO:0012501	programmed cell death	biological_process	0.00031118	0.033584	20	1865	109	25044	GRMZM2G051806,GRMZM2G043435,GRMZM2G373717,GRMZM2G150172,GRMZM2G173425,GRMZM2G074317,GRMZM2G164405,GRMZM2G032602,GRMZM2G085941,GRMZM2G153068,GRMZM2G080828,GRMZM2G104081,GRMZM2G432801,GRMZM2G035928,GRMZM2G069203,AC234163.1_FG002,GRMZM2G095082,GRMZM2G441541,Novel01281,GRMZM2G140811	DH vs CK_up
GO:0030312	external encapsulating structure	cellular_component	0.00031749	0.016987	61	1699	556	25044	GRMZM2G388684,GRMZM2G089836,GRMZM2G030293,GRMZM2G413044,GRMZM2G052507,GRMZM2G029780,GRMZM2G121293,GRMZM2G145280,GRMZM2G132121,GRMZM2G174855,GRMZM2G018197,AC197758.3_FG004,GRMZM2G099944,GRMZM5G800014,GRMZM2G339122,GRMZM2G407740,GRMZM2G054050,GRMZM2G146192,GRMZM2G124143,AC219190.3_FG002,GRMZM2G128682,GRMZM2G042660,GRMZM2G119783,GRMZM2G088765,GRMZM2G097207,GRMZM2G068639,GRMZM2G319798,GRMZM2G074085,G…	DH vs CK_down
GO:0004721	phosphoprotein phosphatase activity	molecular_function	0.00031808	0.033644	31	1865	208	25044	GRMZM2G443509,AC208201.3_FG002,GRMZM2G300125,GRMZM2G155991,GRMZM2G108147,GRMZM2G137286,GRMZM2G465287,GRMZM2G081359,GRMZM2G019819,GRMZM2G006429,GRMZM2G177386,GRMZM2G134628,GRMZM2G122228,GRMZM2G153602,GRMZM2G159811,GRMZM2G311187,GRMZM2G130943,GRMZM2G093776,GRMZM2G059453,GRMZM2G006416,GRMZM2G308615,GRMZM2G016749,GRMZM2G001243,GRMZM2G135444,GRMZM2G052699,GRMZM2G166297,GRMZM2G136765,GRMZM2G377904,GRMZ…	DH vs CK_up
GO:0071840	cellular component organization or biogenesis	biological_process	0.00031942	0.016987	189	1699	2163	25044	GRMZM2G034647,GRMZM2G063897,GRMZM2G066191,GRMZM2G143780,GRMZM2G063896,GRMZM2G319798,GRMZM2G471594,GRMZM2G047143,GRMZM2G376957,GRMZM2G339122,GRMZM2G071272,GRMZM2G130746,GRMZM2G179976,GRMZM2G155437,GRMZM2G179424,GRMZM2G345717,GRMZM2G023952,GRMZM2G150648,GRMZM2G413044,GRMZM2G034828,GRMZM2G005310,GRMZM2G062333,GRMZM2G133716,GRMZM2G111609,GRMZM2G002034,GRMZM2G073003,GRMZM2G049549,GRMZM5G821639,GRMZM2G…	DH vs CK_down
GO:0046173	polyol biosynthetic process	biological_process	0.0003209	0.033644	10	1865	37	25044	GRMZM2G010202,GRMZM2G009785,GRMZM2G361593,GRMZM2G131489,GRMZM2G123544,GRMZM2G150906,GRMZM2G004528,GRMZM2G017334,AC197705.4_FG003,GRMZM2G342327	DH vs CK_up
GO:0080170	hydrogen peroxide transmembrane transport	biological_process	0.00036652	0.019352	3	1699	3	25044	GRMZM2G081192,GRMZM2G154628,GRMZM2G047368	DH vs CK_down
GO:0010369	chromocenter	cellular_component	0.0003708	0.019438	3	1699	3	25044	GRMZM2G047143,GRMZM2G461447,GRMZM2G009913	DH vs CK_down
GO:0006560	proline metabolic process	biological_process	0.00037083	0.038332	6	1865	14	25044	GRMZM2G080828,GRMZM2G061777,GRMZM2G028535,GRMZM2G375504,GRMZM2G090087,GRMZM2G072029	DH vs CK_up
GO:0003688	DNA replication origin binding	molecular_function	0.00038943	0.02027	3	1699	3	25044	GRMZM2G117238,GRMZM2G075978,GRMZM2G450055	DH vs CK_down
GO:0043549	regulation of kinase activity	biological_process	0.00039383	0.020318	14	1699	71	25044	GRMZM2G154904,GRMZM2G100473,GRMZM2G148621,GRMZM2G073003,GRMZM2G061287,GRMZM2G073671,GRMZM2G325783,GRMZM2G160563,GRMZM2G091543,GRMZM2G017081,GRMZM2G363437,GRMZM2G034647,GRMZM2G154414,GRMZM2G029879	DH vs CK_down
GO:0034622	cellular macromolecular complex assembly	biological_process	0.0003959	0.020318	52	1699	483	25044	GRMZM2G112337,GRMZM2G138527,AC212565.3_FG001,GRMZM2G451254,GRMZM2G164696,GRMZM2G019356,GRMZM2G158526,GRMZM2G121221,GRMZM5G803949,GRMZM2G056231,GRMZM2G109165,GRMZM2G032132,GRMZM2G106133,GRMZM2G012209,GRMZM2G147942,Novel01101,GRMZM2G083243,GRMZM5G821639,GRMZM2G084195,GRMZM2G095254,GRMZM2G099944,GRMZM2G071272,GRMZM2G461447,GRMZM2G130746,GRMZM2G162531,GRMZM2G030284,GRMZM2G044337,GRMZM5G842058,GRMZM5G…	DH vs CK_down
GO:0042546	cell wall biogenesis	biological_process	0.00040719	0.020753	23	1699	151	25044	GRMZM2G027723,GRMZM2G009144,GRMZM2G147942,GRMZM2G325907,GRMZM2G104032,GRMZM2G091191,GRMZM2G078469,GRMZM2G180870,GRMZM2G471594,GRMZM5G870571,GRMZM5G804575,GRMZM2G073943,GRMZM2G039919,GRMZM2G007953,GRMZM2G174855,GRMZM2G088783,GRMZM2G096268,GRMZM2G127184,GRMZM5G858456,GRMZM2G163154,GRMZM2G413044,GRMZM2G388684,GRMZM2G104651	DH vs CK_down
GO:0047216	inositol 3-alpha-galactosyltransferase activity	molecular_function	0.00041633	0.041633	3	1865	3	25044	GRMZM2G165919,GRMZM2G361984,GRMZM5G872256	DH vs CK_up
GO:0007154	cell communication	biological_process	0.00041911	0.041633	115	1865	1087	25044	GRMZM2G157334,GRMZM2G069203,GRMZM2G078465,GRMZM2G133048,GRMZM2G095082,GRMZM2G149923,GRMZM2G075051,GRMZM2G067371,GRMZM2G318180,GRMZM2G159752,GRMZM2G023436,GRMZM2G429113,GRMZM2G075247,Novel02248,AC208201.3_FG002,GRMZM2G097728,GRMZM2G173425,GRMZM2G082487,GRMZM2G030305,GRMZM2G400470,GRMZM2G040030,GRMZM2G178227,GRMZM2G051545,GRMZM5G827286,GRMZM2G028980,GRMZM2G125507,GRMZM5G820122,GRMZM2G164405,GRMZM2G…	DH vs CK_up
GO:0001666	response to hypoxia	biological_process	0.00041979	0.041633	6	1865	14	25044	GRMZM2G088064,GRMZM2G008507,GRMZM2G173425,GRMZM2G129451,GRMZM2G044744,GRMZM2G318780	DH vs CK_up
GO:0016998	cell wall macromolecule catabolic process	biological_process	0.00044288	0.043338	10	1865	40	25044	GRMZM2G026151,GRMZM2G024024,GRMZM2G051943,GRMZM2G005633,GRMZM2G129189,GRMZM2G032160,GRMZM2G051921,GRMZM2G022645,GRMZM2G008773,GRMZM2G102923	DH vs CK_up
GO:0030529	ribonucleoprotein complex	cellular_component	0.00046784	0.023679	84	1699	935	25044	GRMZM2G092719,GRMZM2G064640,GRMZM2G129015,GRMZM2G467086,GRMZM2G110328,GRMZM2G077991,GRMZM2G178968,GRMZM2G084757,GRMZM2G046011,GRMZM2G066460,GRMZM2G132121,GRMZM2G145280,GRMZM2G072315,GRMZM2G003384,GRMZM2G138128,GRMZM2G074085,GRMZM2G105712,GRMZM2G045921,GRMZM2G065868,GRMZM2G139349,GRMZM2G044137,GRMZM2G023748,GRMZM2G016928,GRMZM2G427468,GRMZM5G832108,GRMZM5G899149,GRMZM2G067456,GRMZM2G068496,GRMZM2G…	DH vs CK_down
GO:0008219	cell death	biological_process	0.00049329	0.046709	24	1865	146	25044	GRMZM2G089259,GRMZM2G032602,GRMZM2G085941,GRMZM2G074317,GRMZM2G164405,GRMZM2G176995,GRMZM2G153068,GRMZM2G080828,GRMZM2G104081,GRMZM2G373717,GRMZM2G043435,GRMZM2G150172,GRMZM2G173425,GRMZM2G051806,GRMZM2G088212,GRMZM2G441541,Novel01281,GRMZM2G140811,GRMZM2G095082,AC234163.1_FG002,GRMZM2G035928,GRMZM2G069203,GRMZM2G432801,GRMZM2G103544	DH vs CK_up
GO:0016265	death	biological_process	0.00049329	0.046709	24	1865	146	25044	GRMZM2G088212,GRMZM2G043435,GRMZM2G373717,GRMZM2G150172,GRMZM2G051806,GRMZM2G173425,GRMZM2G176995,GRMZM2G104081,GRMZM2G153068,GRMZM2G080828,GRMZM2G089259,GRMZM2G032602,GRMZM2G085941,GRMZM2G164405,GRMZM2G074317,GRMZM2G095082,AC234163.1_FG002,GRMZM2G103544,GRMZM2G035928,GRMZM2G432801,GRMZM2G069203,GRMZM2G140811,Novel01281,GRMZM2G441541	DH vs CK_up
GO:0000079	regulation of cyclin-dependent protein serine/threonine kinase activity	biological_process	0.00050022	0.024973	10	1699	42	25044	GRMZM2G017081,GRMZM2G363437,GRMZM2G160563,GRMZM2G154414,GRMZM2G029879,GRMZM2G034647,GRMZM2G148621,GRMZM2G073671,GRMZM2G061287,GRMZM2G073003	DH vs CK_down
GO:1904029	regulation of cyclin-dependent protein kinase activity	biological_process	0.00050022	0.024973	10	1699	42	25044	GRMZM2G160563,GRMZM2G363437,GRMZM2G017081,GRMZM2G034647,GRMZM2G154414,GRMZM2G029879,GRMZM2G148621,GRMZM2G073003,GRMZM2G061287,GRMZM2G073671	DH vs CK_down
GO:0004350	glutamate-5-semialdehyde dehydrogenase activity	molecular_function	0.00050267	0.046709	3	1865	3	25044	GRMZM2G375504,GRMZM2G028535,GRMZM2G061777	DH vs CK_up
GO:0050794	regulation of cellular process	biological_process	0.0005028	0.046709	291	1865	3264	25044	GRMZM2G104081,GRMZM2G002492,GRMZM2G438652,GRMZM2G045243,GRMZM2G384528,GRMZM2G152877,GRMZM2G035465,GRMZM2G177046,GRMZM2G171370,GRMZM2G003489,Novel00934,GRMZM2G175856,GRMZM2G035928,GRMZM2G171179,GRMZM2G059851,GRMZM2G423456,GRMZM2G110922,GRMZM2G096115,GRMZM2G171428,GRMZM2G109627,Novel00387,GRMZM2G176995,GRMZM2G148074,GRMZM2G477287,GRMZM2G100982,GRMZM2G063880,GRMZM2G035890,GRMZM2G139535,GRMZM2G114850…	DH vs CK_up
GO:0004674	protein serine/threonine kinase activity	molecular_function	0.0005156	0.0473	99	1865	855	25044	GRMZM2G159752,GRMZM2G055957,GRMZM2G048801,GRMZM2G142832,GRMZM2G075247,GRMZM2G313199,GRMZM2G044531,GRMZM2G165060,GRMZM2G169020,GRMZM2G113512,GRMZM2G365035,GRMZM2G451147,GRMZM2G438007,GRMZM2G022645,GRMZM2G096753,GRMZM2G137569,GRMZM2G305822,GRMZM2G400470,GRMZM2G030305,GRMZM2G144028,GRMZM2G175563,GRMZM2G099425,GRMZM2G032852,GRMZM2G456487,GRMZM2G035809,GRMZM2G150932,GRMZM2G061537,Novel01337,GRMZM2G126…	DH vs CK_up
GO:0005773	vacuole	cellular_component	0.00053443	0.026501	64	1699	607	25044	GRMZM2G126601,GRMZM2G089507,GRMZM2G088765,GRMZM2G081843,GRMZM2G116584,GRMZM2G143780,GRMZM2G063896,GRMZM2G159016,GRMZM2G038636,GRMZM2G432480,GRMZM2G070659,AC203862.4_FG001,GRMZM2G154628,GRMZM2G145518,GRMZM2G089836,GRMZM2G018197,GRMZM2G159171,GRMZM2G163081,GRMZM2G424857,GRMZM2G083173,GRMZM2G106702,GRMZM2G034598,GRMZM2G081192,GRMZM2G428518,GRMZM2G141081,GRMZM2G075229,GRMZM2G137352,GRMZM2G028883,GRMZ…	DH vs CK_down
GO:1901701	cellular response to oxygen-containing compound	biological_process	0.00054602	0.049472	35	1865	245	25044	GRMZM2G014653,GRMZM2G301071,GRMZM2G134628,GRMZM2G078465,GRMZM2G069203,GRMZM2G095082,GRMZM2G133048,GRMZM2G120373,GRMZM2G173669,AC208201.3_FG002,GRMZM2G145407,GRMZM2G159393,GRMZM2G318180,GRMZM2G178227,GRMZM2G040030,GRMZM2G082487,GRMZM2G453805,GRMZM2G173425,GRMZM2G085941,GRMZM5G820122,GRMZM2G013236,GRMZM2G177386,GRMZM2G180328,GRMZM2G432801,GRMZM2G054559,GRMZM2G099425,GRMZM2G048129,GRMZM2G051806,GRMZ…	DH vs CK_up
GO:0003677	DNA binding	molecular_function	0.0005915	0.029134	217	1699	2600	25044	GRMZM2G445575,GRMZM6G787651,GRMZM2G073427,GRMZM2G450055,GRMZM2G025685,GRMZM2G158526,GRMZM2G094067,GRMZM2G121221,GRMZM2G008691,GRMZM2G139029,Novel00869,GRMZM2G402862,GRMZM2G013391,GRMZM2G081406,GRMZM2G163813,GRMZM2G017520,GRMZM2G048826,GRMZM2G416701,GRMZM2G029323,GRMZM2G405094,GRMZM2G414805,GRMZM2G031441,GRMZM2G065829,GRMZM2G054615,GRMZM2G479885,GRMZM2G078198,GRMZM2G080168,GRMZM2G106133,GRMZM2G181…	DH vs CK_down
GO:0042325	regulation of phosphorylation	biological_process	0.0006194	0.030305	14	1699	74	25044	GRMZM2G034647,GRMZM2G029879,GRMZM2G154414,GRMZM2G325783,GRMZM2G160563,GRMZM2G363437,GRMZM2G091543,GRMZM2G017081,GRMZM2G073003,GRMZM2G061287,GRMZM2G073671,GRMZM2G154904,GRMZM2G100473,GRMZM2G148621	DH vs CK_down
GO:0071555	cell wall organization	biological_process	0.00065798	0.03198	36	1699	291	25044	GRMZM2G048294,GRMZM2G063897,GRMZM2G119783,AC210013.4_FG017,AC219190.3_FG002,GRMZM2G116584,GRMZM2G128682,GRMZM2G028353,GRMZM2G319798,GRMZM2G338158,GRMZM2G174855,GRMZM2G025231,GRMZM2G339122,GRMZM2G413044,GRMZM2G045596,GRMZM2G388684,GRMZM2G002034,GRMZM2G032132,GRMZM2G091191,GRMZM2G078469,GRMZM2G111609,GRMZM2G180870,GRMZM2G147942,GRMZM2G027723,GRMZM2G113761,GRMZM2G472060,GRMZM2G174598,GRMZM2G071339,G…	DH vs CK_down
GO:0016209	antioxidant activity	molecular_function	0.0007403	0.035744	31	1699	246	25044	GRMZM2G134947,AC197758.3_FG004,GRMZM2G427815,GRMZM2G041308,GRMZM2G341934,GRMZM2G104394,GRMZM2G407740,Novel01674,GRMZM2G408963,GRMZM2G081928,GRMZM2G133475,GRMZM5G841142,GRMZM2G025441,GRMZM2G136042,GRMZM2G131525,GRMZM2G034896,GRMZM2G103169,GRMZM2G130904,GRMZM2G029479,GRMZM2G037156,GRMZM2G313184,GRMZM2G069093,GRMZM2G023840,GRMZM2G448051,GRMZM2G116902,GRMZM2G405581,GRMZM2G088765,GRMZM2G048775,GRMZM2G…	DH vs CK_down
GO:0019755	one-carbon compound transport	biological_process	0.00076765	0.036822	4	1699	7	25044	GRMZM2G027098,GRMZM2G176209,GRMZM2G028325,GRMZM2G125023	DH vs CK_down
GO:0071705	nitrogen compound transport	biological_process	0.0008136	0.038773	30	1699	228	25044	GRMZM2G027098,GRMZM2G479703,GRMZM5G811593,GRMZM2G434910,GRMZM2G045704,GRMZM2G086496,GRMZM2G176209,GRMZM2G331902,GRMZM2G013456,GRMZM2G025528,GRMZM2G313184,GRMZM2G001764,GRMZM2G032132,GRMZM2G472167,GRMZM5G825515,GRMZM2G404888,GRMZM2G009144,AC207755.3_FG005,GRMZM2G146161,Novel01101,GRMZM2G020484,GRMZM2G163154,GRMZM2G161459,GRMZM2G378604,GRMZM2G125023,GRMZM2G068220,GRMZM2G028325,GRMZM2G419328,GRMZM2G…	DH vs CK_down
GO:0044877	macromolecular complex binding	molecular_function	0.00086782	0.04109	62	1699	595	25044	GRMZM2G005310,GRMZM2G052606,GRMZM2G034828,GRMZM2G082384,GRMZM2G065829,GRMZM2G075978,GRMZM5G833253,GRMZM2G031441,GRMZM2G320689,GRMZM2G127490,GRMZM2G405094,GRMZM2G150984,GRMZM2G132371,GRMZM2G064197,GRMZM2G089244,AC155434.2_FG005,GRMZM2G098179,GRMZM2G017520,GRMZM2G471600,GRMZM5G817395,GRMZM2G147221,GRMZM2G017268,GRMZM2G112337,GRMZM2G088783,GRMZM2G471904,GRMZM2G136838,GRMZM2G025592,GRMZM2G400223,GRMZ…	DH vs CK_down
GO:0019901	protein kinase binding	molecular_function	0.00088676	0.041718	9	1699	37	25044	GRMZM2G034647,GRMZM2G029879,GRMZM2G160563,GRMZM2G017081,GRMZM2G363437,GRMZM2G061287,GRMZM2G073003,GRMZM2G073671,GRMZM2G148621	DH vs CK_down
GO:0010214	seed coat development	biological_process	0.00090574	0.042339	5	1699	12	25044	GRMZM2G042733,GRMZM2G105631,GRMZM2G121293,GRMZM2G146192,GRMZM2G020254	DH vs CK_down
GO:0045229	external encapsulating structure organization	biological_process	0.00091817	0.042648	37	1699	307	25044	GRMZM2G048294,GRMZM2G063897,GRMZM2G119783,AC210013.4_FG017,GRMZM2G116584,AC219190.3_FG002,GRMZM2G128682,GRMZM2G028353,GRMZM2G319798,GRMZM2G338158,GRMZM2G174855,GRMZM2G076526,GRMZM2G025231,GRMZM2G339122,GRMZM2G045596,GRMZM2G413044,GRMZM2G388684,GRMZM2G002034,GRMZM2G091191,GRMZM2G032132,GRMZM2G078469,GRMZM2G111609,GRMZM2G180870,GRMZM2G027723,GRMZM2G147942,GRMZM2G113761,GRMZM2G174598,GRMZM2G071339,G…	DH vs CK_down
GO:0016757	transferase activity, transferring glycosyl groups	molecular_function	0.00097567	0.045034	76	1699	749	25044	GRMZM2G104651,AC216871.3_FG004,GRMZM2G468661,GRMZM2G459363,GRMZM2G127184,GRMZM2G039919,GRMZM2G324276,GRMZM2G055446,GRMZM2G136494,GRMZM2G165390,GRMZM2G105631,GRMZM2G464895,GRMZM2G113432,GRMZM5G870571,GRMZM2G159208,GRMZM2G086272,GRMZM2G113761,GRMZM2G074631,GRMZM2G067036,GRMZM2G098793,GRMZM2G410916,GRMZM2G068943,GRMZM5G869788,GRMZM2G174855,GRMZM2G175910,GRMZM2G007795,GRMZM2G181358,GRMZM2G025231,GRMZ…	DH vs CK_down
GO:0000976	transcription regulatory region sequence-specific DNA binding	molecular_function	0.00099775	0.045766	7	1699	24	25044	GRMZM2G021339,GRMZM2G056600,GRMZM2G178741,GRMZM2G134260,GRMZM2G034113,GRMZM2G078198,GRMZM2G042733	DH vs CK_down
GO:0040008	regulation of growth	biological_process	0.00106	0.04832	14	1699	78	25044	GRMZM5G882228,GRMZM2G034647,GRMZM2G072569,GRMZM2G139894,GRMZM2G101004,GRMZM2G147942,GRMZM2G032132,GRMZM2G073003,AC233922.1_FG008,GRMZM2G033828,GRMZM2G049549,GRMZM5G821639,GRMZM2G088765,GRMZM2G141517	DH vs CK_down

## Sheet: Table S6
Table S6. Expression levels of DEGs related to ROS under drought, heat and combined stress compared with the control
GO_accession	Description	GeneID	CK	D	H	DH
GO:0016209	antioxidant activity	GRMZM2G004984	0.82005	0.194819	4.02957	0.843673
GO:0016209	antioxidant activity	GRMZM2G022740	0.23953	0.70413	1.81062	1.08353
GO:0016209	antioxidant activity	GRMZM2G023840	148.155	89.9039	72.2593	51.6132
GO:0016209	antioxidant activity	GRMZM2G024234	0.510259	0.337856	2.52963	0.296506
GO:0016209	antioxidant activity	GRMZM2G027217	1.38588	0.79296	11.9101	0.368644
GO:0016209	antioxidant activity	GRMZM2G037993	0.320734	0.501644	6.6197	1.60097
GO:0016209	antioxidant activity	GRMZM2G040638	26.4543	132.454	138.782	75.8649
GO:0016209	antioxidant activity	GRMZM2G044049	1.49493	0.179095	7.21227	0.222859
GO:0016209	antioxidant activity	GRMZM2G048324	11.4535	13.785	47.2047	27.2027
GO:0016209	antioxidant activity	GRMZM2G048775	1.80182	0.605007	0.0497556	0.0494508
GO:0016209	antioxidant activity	GRMZM2G060721	0.307842	0.0503797	8.63543	0.157763
GO:0016209	antioxidant activity	GRMZM2G061088	5.37404	18.6514	57.1255	8.28555
GO:0016209	antioxidant activity	GRMZM2G070603	1.70376	0.568855	5.65073	0.724962
GO:0016209	antioxidant activity	GRMZM2G104394	222.527	130.657	109.235	77.1236
GO:0016209	antioxidant activity	GRMZM2G108123	2.39136	8.5139	55.286	8.93568
GO:0016209	antioxidant activity	GRMZM2G117365	0.250959	1.86154	1.42992	1.76271
GO:0016209	antioxidant activity	GRMZM2G129935	1.3688	0.0804588	15.8162	0.555476
GO:0016209	antioxidant activity	GRMZM2G130904	25.2061	11.9303	9.77568	3.82996
GO:0016209	antioxidant activity	GRMZM2G133434	0.0330504	1.06014	0.255834	1.42464
GO:0016209	antioxidant activity	GRMZM2G136042	4.57232	0.675916	2.99058	0.230332
GO:0016209	antioxidant activity	GRMZM2G150731	9.77696	2.26075	27.4958	8.18225
GO:0016209	antioxidant activity	GRMZM2G156227	5.61215	4.45341	2.48809	4.32966
GO:0016209	antioxidant activity	GRMZM2G156257	0.666169	0.202173	9.7626	0.775534
GO:0016209	antioxidant activity	GRMZM2G160062	0.157257	0.0717832	4.29965	0.478504
GO:0016209	antioxidant activity	GRMZM2G313184	15.8936	3.08506	10.3046	1.09274
GO:0016209	antioxidant activity	GRMZM2G326222	0.141585	0.667645	1.10118	0.340805
GO:0016209	antioxidant activity	GRMZM2G370928	0.0611011	0.087277	2.89072	0.036061
GO:0016209	antioxidant activity	GRMZM2G407740	56.0213	18.0413	44.2197	10.0472
GO:0016209	antioxidant activity	GRMZM2G427903	2.52558	0.145314	26.1139	1.08309
GO:0016209	antioxidant activity	GRMZM2G427937	1.38787	1.19229	16.8344	1.29297
GO:0016209	antioxidant activity	GRMZM2G427954	0.139942	0.0200769	3.30713	0.160666
GO:0016209	antioxidant activity	GRMZM2G437207	1.81903	1.37105	22.5442	1.17975
GO:0016209	antioxidant activity	GRMZM2G441541	31.6555	79.6259	55.998	103.654
GO:0016209	antioxidant activity	GRMZM5G889769	0.229764	0.223002	2.37993	0.578405
GO:0016209	antioxidant activity	Novel01674	0.737363	0.0865805	0.049876	0.0493712
GO:0004364	glutathione transferase activity	GRMZM2G025190	10.5882	59.8258	179.787	119.627
GO:0004364	glutathione transferase activity	GRMZM2G032856	0.794653	1.56542	3.28427	1.93679
GO:0004364	glutathione transferase activity	GRMZM2G132093	198.886	327.5	519.346	256.854
GO:0004364	glutathione transferase activity	GRMZM2G150474	1.50391	4.95813	6.45407	2.66204
GO:0004364	glutathione transferase activity	GRMZM2G161891	0.564415	0.634947	4.7211	0.87347
GO:0004364	glutathione transferase activity	GRMZM2G335618	68.4135	80.1155	29.9789	98.5582
GO:0004364	glutathione transferase activity	GRMZM2G363540	23.2575	10.009	9.74224	5.72964
GO:0004364	glutathione transferase activity	GRMZM2G416632	15.6161	33.8625	41.9379	75.2161
GO:0016491	oxidoreductase activity	GRMZM2G000236	3.10116	15.8713	17.9551	13.572
GO:0016491	oxidoreductase activity	GRMZM2G000423	0.0620789	0.272345	0.0242151	1.08228
GO:0016491	oxidoreductase activity	GRMZM2G000739	5.76558	12.8361	7.87297	16.3628
GO:0016491	oxidoreductase activity	GRMZM2G000932	52.6164	28.5447	26.6431	11.0843
GO:0016491	oxidoreductase activity	GRMZM2G001898	22.3722	29.7349	46.9526	28.4818
GO:0016491	oxidoreductase activity	GRMZM2G002178	18.8579	13.8208	13.1969	7.19408
GO:0016491	oxidoreductase activity	GRMZM2G002704	1.328	28.7165	3.28692	55.9006
GO:0016491	oxidoreductase activity	GRMZM2G002898	27.465	20.5879	28.4631	15.2049
GO:0016491	oxidoreductase activity	GRMZM2G003526	0.178578	3.55473	0.184935	2.12102
GO:0016491	oxidoreductase activity	GRMZM2G003563	13.1694	7.70885	11.8502	6.19712
GO:0016491	oxidoreductase activity	GRMZM2G004128	6.28277	3.18353	5.28295	1.4661
GO:0016491	oxidoreductase activity	GRMZM2G004984	0.82005	0.194819	4.02957	0.843673
GO:0016491	oxidoreductase activity	GRMZM2G006791	5.47771	11.5041	4.8094	14.733
GO:0016491	oxidoreductase activity	GRMZM2G006964	12.5085	23.6024	19.677	59.0517
GO:0016491	oxidoreductase activity	GRMZM2G008792	3.193	1.33979	3.97611	0.926232
GO:0016491	oxidoreductase activity	GRMZM2G009479	109.59	84.2913	99.1428	51.597
GO:0016491	oxidoreductase activity	GRMZM2G010221	10.4099	17.5915	10.0605	41.4289
GO:0016491	oxidoreductase activity	GRMZM2G010468	1.10295	1.79309	4.88302	3.19625
GO:0016491	oxidoreductase activity	GRMZM2G011520	121.677	107.089	92.6904	67.4425
GO:0016491	oxidoreductase activity	GRMZM2G012479	5.50931	9.05882	9.65053	12.623
GO:0016491	oxidoreductase activity	GRMZM2G012966	0.317545	0.592413	0.25828	1.19278
GO:0016491	oxidoreductase activity	GRMZM2G013214	6.35678	23.2668	19.219	27.4131
GO:0016491	oxidoreductase activity	GRMZM2G013299	0.0312045	1.17823	2.3891	1.72106
GO:0016491	oxidoreductase activity	GRMZM2G014580	4.87724	2.33161	3.40706	0.410637
GO:0016491	oxidoreductase activity	GRMZM2G016264	0.0653674	0.387599	0.459316	3.91003
GO:0016491	oxidoreductase activity	GRMZM2G017616	9.91309	14.9042	14.5591	26.3812
GO:0016491	oxidoreductase activity	GRMZM2G018484	3.95167	4.60651	1.55305	4.43833
GO:0016491	oxidoreductase activity	GRMZM2G018612	10.1098	4.2752	5.31355	2.20901
GO:0016491	oxidoreductase activity	GRMZM2G020761	0.269142	3.44781	0.258481	4.71086
GO:0016491	oxidoreductase activity	GRMZM2G021310	0.406461	4.38878	12.8313	3.62332
GO:0016491	oxidoreductase activity	GRMZM2G021436	3.01716	3.87279	11.5707	10.6571
GO:0016491	oxidoreductase activity	GRMZM2G022679	3.39974	7.34963	2.39859	9.79159
GO:0016491	oxidoreductase activity	GRMZM2G022740	0.23953	0.70413	1.81062	1.08353
GO:0016491	oxidoreductase activity	GRMZM2G022904	17.804	5.02	16.3033	4.5
GO:0016491	oxidoreductase activity	GRMZM2G023387	13.7071	33.3258	11.9663	39.2331
GO:0016491	oxidoreductase activity	GRMZM2G023840	148.155	89.9039	72.2593	51.6132
GO:0016491	oxidoreductase activity	GRMZM2G023952	4.97761	2.57726	13.9613	1.7796
GO:0016491	oxidoreductase activity	GRMZM2G024234	0.510259	0.337856	2.52963	0.296506
GO:0016491	oxidoreductase activity	GRMZM2G024331	3.05032	5.57601	7.36621	16.0076
GO:0016491	oxidoreductase activity	GRMZM2G024476	6.69008	49.6412	19.5215	97.8881
GO:0016491	oxidoreductase activity	GRMZM2G025109	42.2138	32.9149	27.0022	15.6355
GO:0016491	oxidoreductase activity	GRMZM2G025441	372.37	196.085	161.029	61.1932
GO:0016491	oxidoreductase activity	GRMZM2G025870	55.1564	38.2756	36.2063	30.8749
GO:0016491	oxidoreductase activity	GRMZM2G025977	60.1145	103.07	81.4116	174.349
GO:0016491	oxidoreductase activity	GRMZM2G026532	3.79491	1.86051	4.58511	0.529868
GO:0016491	oxidoreductase activity	GRMZM2G026930	71.1017	63.6673	12.8508	2.05935
GO:0016491	oxidoreductase activity	GRMZM2G027059	12.538	21.5366	20.3658	42.2705
GO:0016491	oxidoreductase activity	GRMZM2G027217	1.38588	0.79296	11.9101	0.368644
GO:0016491	oxidoreductase activity	GRMZM2G027627	1.18668	40.3353	1.89451	100.21
GO:0016491	oxidoreductase activity	GRMZM2G028535	6.94632	30.2259	4.6979	77.9526
GO:0016491	oxidoreductase activity	GRMZM2G029479	1.54688	0.573782	0.674688	0.275307
GO:0016491	oxidoreductase activity	GRMZM2G030831	3.25309	2.7293	2.11678	0.983553
GO:0016491	oxidoreductase activity	GRMZM2G031364	1.65252	0.626815	0.613932	0.350247
GO:0016491	oxidoreductase activity	GRMZM2G031724	9.25145	25.6516	8.74561	66.6576
GO:0016491	oxidoreductase activity	GRMZM2G032222	7.2225	9.4395	14.5277	20.0514
GO:0016491	oxidoreductase activity	GRMZM2G033098	77.8875	160.073	93.0768	229.712
GO:0016491	oxidoreductase activity	GRMZM2G033515	3.20742	24.7595	3.45557	118.058
GO:0016491	oxidoreductase activity	GRMZM2G034152	196.139	102.401	136.85	79.3844
GO:0016491	oxidoreductase activity	GRMZM2G034283	2.13305	1.96052	0.859562	0.611403
GO:0016491	oxidoreductase activity	GRMZM2G034471	8.33087	8.24099	1.64327	5.26909
GO:0016491	oxidoreductase activity	GRMZM2G034896	32.5213	24.2458	35.5142	11.9712
GO:0016491	oxidoreductase activity	GRMZM2G035073	10.946	6.53439	4.7726	2.70173
GO:0016491	oxidoreductase activity	GRMZM2G036340	38.0905	32.4566	20.9614	18.1308
GO:0016491	oxidoreductase activity	GRMZM2G036609	16.7035	44.3149	24.8596	64.3205
GO:0016491	oxidoreductase activity	GRMZM2G037156	31.5219	22.8063	25.3954	9.67082
GO:0016491	oxidoreductase activity	GRMZM2G037781	4.77473	3.79722	1.63536	2.9836
GO:0016491	oxidoreductase activity	GRMZM2G037993	0.320734	0.501644	6.6197	1.60097
GO:0016491	oxidoreductase activity	GRMZM2G038487	0.943205	1.3426	0.179701	1.31425
GO:0016491	oxidoreductase activity	GRMZM2G038598	13.7734	85.0718	13.7436	215.26
GO:0016491	oxidoreductase activity	GRMZM2G040090	33.1249	16.125	28.2622	12.6121
GO:0016491	oxidoreductase activity	GRMZM2G040095	134.773	88.0245	53.7793	40.7866
GO:0016491	oxidoreductase activity	GRMZM2G040638	26.4543	132.454	138.782	75.8649
GO:0016491	oxidoreductase activity	GRMZM2G041308	88.615	55.8454	71.4814	23.3068
GO:0016491	oxidoreductase activity	GRMZM2G041809	18.2975	37.8853	20.8443	48.6054
GO:0016491	oxidoreductase activity	GRMZM2G042660	5.39079	2.67773	6.50244	1.82198
GO:0016491	oxidoreductase activity	GRMZM2G043435	16.8458	22.1099	25.7225	35.5496
GO:0016491	oxidoreductase activity	GRMZM2G044049	1.49493	0.179095	7.21227	0.222859
GO:0016491	oxidoreductase activity	GRMZM2G044469	8.75743	10.0869	3.56122	13.7159
GO:0016491	oxidoreductase activity	GRMZM2G046669	20.6395	10.1443	19.5076	4.4142
GO:0016491	oxidoreductase activity	GRMZM2G047968	0.0292227	0.960449	0.0706368	1.03989
GO:0016491	oxidoreductase activity	GRMZM2G048324	11.4535	13.785	47.2047	27.2027
GO:0016491	oxidoreductase activity	GRMZM2G048474	185.384	110.46	253.739	53.2769
GO:0016491	oxidoreductase activity	GRMZM2G048616	14.0379	83.7912	24.3095	132.216
GO:0016491	oxidoreductase activity	GRMZM2G048775	1.80182	0.605007	0.0497556	0.0494508
GO:0016491	oxidoreductase activity	GRMZM2G049693	27.8144	16.7521	17.5373	10.2734
GO:0016491	oxidoreductase activity	GRMZM2G050234	0.0633614	0.379833	0.520539	2.35998
GO:0016491	oxidoreductase activity	GRMZM2G050984	19.2286	22.1933	27.0646	44.7399
GO:0016491	oxidoreductase activity	GRMZM2G051619	16.0923	149.004	30.221	289.509
GO:0016491	oxidoreductase activity	GRMZM2G052266	119.212	72.8101	84.3578	44.0614
GO:0016491	oxidoreductase activity	GRMZM2G052630	12.1855	17.4479	19.33	27.8539
GO:0016491	oxidoreductase activity	GRMZM2G053315	1.88288	1.11861	0.644939	0.459863
GO:0016491	oxidoreductase activity	GRMZM2G053977	22.4965	14.726	15.9671	8.83037
GO:0016491	oxidoreductase activity	GRMZM2G054050	23.1311	19.0154	19.6426	13.0219
GO:0016491	oxidoreductase activity	GRMZM2G056247	4.20053	9.28017	10.6089	19.5968
GO:0016491	oxidoreductase activity	GRMZM2G056686	2.45287	5.88715	1.34959	11.2564
GO:0016491	oxidoreductase activity	GRMZM2G056975	18.4416	25.9211	16.4381	43.3335
GO:0016491	oxidoreductase activity	GRMZM2G057208	2.67077	1.01998	0.289726	0.179527
GO:0016491	oxidoreductase activity	GRMZM2G058024	1.31411	5.55829	11.0377	31.8251
GO:0016491	oxidoreductase activity	GRMZM2G060163	30.8907	22.0626	11.8223	9.14475
GO:0016491	oxidoreductase activity	GRMZM2G060721	0.307842	0.0503797	8.63543	0.157763
GO:0016491	oxidoreductase activity	GRMZM2G061088	5.37404	18.6514	57.1255	8.28555
GO:0016491	oxidoreductase activity	GRMZM2G061777	4.3035	6.26286	1.68047	10.7976
GO:0016491	oxidoreductase activity	GRMZM2G062396	114.95	70.4947	19.2099	4.93906
GO:0016491	oxidoreductase activity	GRMZM2G064679	2.33287	5.44146	3.75081	9.07796
GO:0016491	oxidoreductase activity	GRMZM2G064799	56.3855	83.0938	74.7906	122.076
GO:0016491	oxidoreductase activity	GRMZM2G065171	3.33386	3.6872	7.08641	7.89763
GO:0016491	oxidoreductase activity	GRMZM2G066321	4.70308	3.8276	15.6284	0.715043
GO:0016491	oxidoreductase activity	GRMZM2G066441	46.472	86.1389	62.7118	130.644
GO:0016491	oxidoreductase activity	GRMZM2G068639	24.7088	11.2513	15.7783	6.53753
GO:0016491	oxidoreductase activity	GRMZM2G069093	262.885	150.205	165.114	94.9311
GO:0016491	oxidoreductase activity	GRMZM2G069260	3.62167	6.47262	4.55306	11.5392
GO:0016491	oxidoreductase activity	GRMZM2G069722	1.79937	7.48536	6.16309	16.9732
GO:0016491	oxidoreductase activity	GRMZM2G070603	1.70376	0.568855	5.65073	0.724962
GO:0016491	oxidoreductase activity	GRMZM2G071021	281.042	200.211	150.198	143.62
GO:0016491	oxidoreductase activity	GRMZM2G072388	16.6437	10.1414	19.431	4.80086
GO:0016491	oxidoreductase activity	GRMZM2G073929	0.938883	0.958513	4.40856	2.77136
GO:0016491	oxidoreductase activity	GRMZM2G074454	4.96652	10.7922	12.9702	11.2968
GO:0016491	oxidoreductase activity	GRMZM2G074743	2.75088	8.27922	8.2916	7.02862
GO:0016491	oxidoreductase activity	GRMZM2G074871	0.726117	1.1465	0.416525	5.25311
GO:0016491	oxidoreductase activity	GRMZM2G075244	2.1545	16.8088	3.94346	29.3717
GO:0016491	oxidoreductase activity	GRMZM2G075461	3.23377	22.0009	6.96749	42.025
GO:0016491	oxidoreductase activity	GRMZM2G076936	10.4347	4.43514	4.03409	0.835556
GO:0016491	oxidoreductase activity	GRMZM2G077054	4.10791	6.35062	10.4375	7.41822
GO:0016491	oxidoreductase activity	GRMZM2G078033	57.2862	84.0549	55.9482	132.022
GO:0016491	oxidoreductase activity	GRMZM2G078798	0.114282	3.74512	0.136658	2.06387
GO:0016491	oxidoreductase activity	GRMZM2G078906	5.88828	10.1849	1.42403	2.46292
GO:0016491	oxidoreductase activity	GRMZM2G080839	0.292231	0.353432	2.55996	0.387669
GO:0016491	oxidoreductase activity	GRMZM2G081928	8.53256	3.71317	5.26397	1.82371
GO:0016491	oxidoreductase activity	GRMZM2G082581	18.5406	26.2045	20.4713	36.8416
GO:0016491	oxidoreductase activity	GRMZM2G085019	8.32441	9.11988	10.4563	21.1268
GO:0016491	oxidoreductase activity	GRMZM2G086231	2.65653	0.984842	3.03816	0.276939
GO:0016491	oxidoreductase activity	GRMZM2G086489	59.5561	71.5417	100.669	104.508
GO:0016491	oxidoreductase activity	GRMZM2G086727	3.23857	0.921155	3.39273	0.425269
GO:0016491	oxidoreductase activity	GRMZM2G087507	0.919942	2.21049	8.73896	2.03409
GO:0016491	oxidoreductase activity	GRMZM2G087875	0.847504	16.5455	3.49843	21.4598
GO:0016491	oxidoreductase activity	GRMZM2G088212	113.165	167.068	133.295	203.914
GO:0016491	oxidoreductase activity	GRMZM2G088396	10.2272	17.1718	5.21837	32.3931
GO:0016491	oxidoreductase activity	GRMZM2G088601	1.9045	3.17582	4.83528	8.41376
GO:0016491	oxidoreductase activity	GRMZM2G088689	27.7878	38.4312	25.4912	64.5871
GO:0016491	oxidoreductase activity	GRMZM2G088765	140.68	81.0565	88.0369	26.5914
GO:0016491	oxidoreductase activity	GRMZM2G089803	10.8958	3.73667	10.3358	0.413475
GO:0016491	oxidoreductase activity	GRMZM2G089856	0.580359	2.03767	13.2366	3.85173
GO:0016491	oxidoreductase activity	GRMZM2G090051	4.1398	27.0402	6.70706	68.7601
GO:0016491	oxidoreductase activity	GRMZM2G090087	43.885	52.5266	39.1106	88.7961
GO:0016491	oxidoreductase activity	GRMZM2G090736	18.1559	34.4841	37.3671	57.4682
GO:0016491	oxidoreductase activity	GRMZM2G090980	24.5109	32.0011	43.4088	46.0522
GO:0016491	oxidoreductase activity	GRMZM2G091435	12.3534	7.1313	11.9399	5.59065
GO:0016491	oxidoreductase activity	GRMZM2G091588	70.4873	64.3753	91.45	31.7231
GO:0016491	oxidoreductase activity	GRMZM2G092823	0	0.0967664	0	0.578428
GO:0016491	oxidoreductase activity	GRMZM2G093286	47.8595	24.3978	45.2426	9.36828
GO:0016491	oxidoreductase activity	GRMZM2G094375	0	0.322734	0	0.360192
GO:0016491	oxidoreductase activity	GRMZM2G095206	3.30296	5.5779	6.08568	8.1976
GO:0016491	oxidoreductase activity	GRMZM2G095905	3.50156	6.09124	8.99787	7.47025
GO:0016491	oxidoreductase activity	GRMZM2G096029	0.815423	0.409328	0.479923	0.0431961
GO:0016491	oxidoreductase activity	GRMZM2G097706	4.23284	5.79975	16.1787	4.86325
GO:0016491	oxidoreductase activity	GRMZM2G097854	19.7342	15.4475	14.8573	6.67174
GO:0016491	oxidoreductase activity	GRMZM2G099467	3.42796	2.66876	16.9849	10.9013
GO:0016491	oxidoreductase activity	GRMZM2G099642	9.75939	3.94141	10.351	0.899026
GO:0016491	oxidoreductase activity	GRMZM2G100158	15.1649	40.3349	37.4258	43.7335
GO:0016491	oxidoreductase activity	GRMZM2G101004	91.1967	59.8216	55.6749	37.8126
GO:0016491	oxidoreductase activity	GRMZM2G102238	5.39935	9.69594	4.51707	13.9905
GO:0016491	oxidoreductase activity	GRMZM2G102365	9.83021	20.4101	4.04502	20.9832
GO:0016491	oxidoreductase activity	GRMZM2G102382	10.5889	16.5742	10.7424	26.2575
GO:0016491	oxidoreductase activity	GRMZM2G102760	30.1064	31.8056	20.1492	15.7659
GO:0016491	oxidoreductase activity	GRMZM2G102959	0.866031	3.50094	3.47053	10.7012
GO:0016491	oxidoreductase activity	GRMZM2G103169	10.133	3.83158	7.66779	1.72785
GO:0016491	oxidoreductase activity	GRMZM2G103342	3.98965	23.743	4.62801	16.1171
GO:0016491	oxidoreductase activity	GRMZM2G104394	222.527	130.657	109.235	77.1236
GO:0016491	oxidoreductase activity	GRMZM2G104843	56.4417	121.594	88.6891	152.963
GO:0016491	oxidoreductase activity	GRMZM2G106250	18.6272	26.9622	21.5777	34.8567
GO:0016491	oxidoreductase activity	GRMZM2G106303	3.64324	16.1988	16.1544	22.3304
GO:0016491	oxidoreductase activity	GRMZM2G108123	2.39136	8.5139	55.286	8.93568
GO:0016491	oxidoreductase activity	GRMZM2G108338	0.0892505	0.601265	0.211122	2.84017
GO:0016491	oxidoreductase activity	GRMZM2G110388	9.59409	4.92417	10.4831	4.36458
GO:0016491	oxidoreductase activity	GRMZM2G110965	23.8421	11.4015	21.5059	4.36923
GO:0016491	oxidoreductase activity	GRMZM2G112792	3.9709	3.74788	12.3726	6.42142
GO:0016491	oxidoreductase activity	GRMZM2G116902	4.65899	2.05086	1.24128	0.43402
GO:0016491	oxidoreductase activity	GRMZM2G117246	0.33589	0.862589	0.74932	3.89584
GO:0016491	oxidoreductase activity	GRMZM2G118610	0.324049	0.925531	1.57855	1.20804
GO:0016491	oxidoreductase activity	GRMZM2G118770	0.11126	65.8328	0.0836296	153.547
GO:0016491	oxidoreductase activity	GRMZM2G121034	19.9854	28.3951	43.969	36.383
GO:0016491	oxidoreductase activity	GRMZM2G122479	132.212	169.393	232.243	257.701
GO:0016491	oxidoreductase activity	GRMZM2G122498	5.99257	2.56624	6.14302	1.28766
GO:0016491	oxidoreductase activity	GRMZM2G122654	0.0260346	13.7751	0.108249	13.162
GO:0016491	oxidoreductase activity	GRMZM2G123309	1.80993	7.22885	1.73642	10.9817
GO:0016491	oxidoreductase activity	GRMZM2G123446	3.22294	0.732348	0.780715	0.147894
GO:0016491	oxidoreductase activity	GRMZM2G125268	78.3451	52.5965	38.1664	25.9649
GO:0016491	oxidoreductase activity	GRMZM2G125482	3.3237	4.08235	14.4375	2.70701
GO:0016491	oxidoreductase activity	GRMZM2G125669	13.7153	32.8962	60.6036	22.2627
GO:0016491	oxidoreductase activity	GRMZM2G126199	11.8276	8.75663	9.38713	5.16103
GO:0016491	oxidoreductase activity	GRMZM2G126505	3.73545	27.0564	5.90011	64.3299
GO:0016491	oxidoreductase activity	GRMZM2G127139	5.31148	15.2047	7.67343	19.4665
GO:0016491	oxidoreductase activity	GRMZM2G127668	22.2678	13.3195	23.209	8.23684
GO:0016491	oxidoreductase activity	GRMZM2G127798	185.426	186.818	150.7	97.0802
GO:0016491	oxidoreductase activity	GRMZM2G128016	16.5271	22.5119	23.8639	31.5577
GO:0016491	oxidoreductase activity	GRMZM2G128466	3.56891	7.42112	7.75005	8.3696
GO:0016491	oxidoreductase activity	GRMZM2G128971	35.9764	79.3488	58.1647	144.945
GO:0016491	oxidoreductase activity	GRMZM2G129064	0.0517908	0.41913	0.414349	2.31818
GO:0016491	oxidoreductase activity	GRMZM2G129246	16.7817	10.2718	4.77904	3.18101
GO:0016491	oxidoreductase activity	GRMZM2G129513	2.57681	8.00869	3.91977	8.38619
GO:0016491	oxidoreductase activity	GRMZM2G129761	0.0368091	1.75115	0	2.35764
GO:0016491	oxidoreductase activity	GRMZM2G129860	15.0605	40.7513	26.6315	30.9969
GO:0016491	oxidoreductase activity	GRMZM2G130440	83.1601	101.692	95.7849	148.873
GO:0016491	oxidoreductase activity	GRMZM2G130755	4.0853	3.31141	4.76152	1.74012
GO:0016491	oxidoreductase activity	GRMZM2G130904	25.2061	11.9303	9.77568	3.82996
GO:0016491	oxidoreductase activity	GRMZM2G131202	3.58501	4.2219	7.1037	8.30678
GO:0016491	oxidoreductase activity	GRMZM2G131525	5.8361	2.99196	2.44336	1.25139
GO:0016491	oxidoreductase activity	GRMZM2G132450	9.30802	13.9084	12.3036	18.2159
GO:0016491	oxidoreductase activity	GRMZM2G132875	0.580095	4.54738	1.25095	9.8796
GO:0016491	oxidoreductase activity	GRMZM2G133434	0.0330504	1.06014	0.255834	1.42464
GO:0016491	oxidoreductase activity	GRMZM2G133475	150.466	100.584	87.7222	14.4677
GO:0016491	oxidoreductase activity	GRMZM2G134597	0.151336	0.756004	1.16938	0.829663
GO:0016491	oxidoreductase activity	GRMZM2G134703	8.69352	5.49336	5.11064	4.02856
GO:0016491	oxidoreductase activity	GRMZM2G134947	2.71686	2.32313	1.80881	0.305403
GO:0016491	oxidoreductase activity	GRMZM2G135085	0.0894033	0.293677	0.210461	0.878753
GO:0016491	oxidoreductase activity	GRMZM2G135277	28.3889	21.7887	10.6399	8.4873
GO:0016491	oxidoreductase activity	GRMZM2G135387	4.48968	7.01657	10.0255	11.3585
GO:0016491	oxidoreductase activity	GRMZM2G135526	13.3145	10.0128	8.32167	3.37593
GO:0016491	oxidoreductase activity	GRMZM2G135536	273.879	147.034	104.354	42.5985
GO:0016491	oxidoreductase activity	GRMZM2G136042	4.57232	0.675916	2.99058	0.230332
GO:0016491	oxidoreductase activity	GRMZM2G137891	3.01975	4.32469	1.6358	7.69786
GO:0016491	oxidoreductase activity	GRMZM2G138074	24.1288	41.4205	39.1927	57.8397
GO:0016491	oxidoreductase activity	GRMZM2G138248	0.0814413	0.789169	0.190479	0.804934
GO:0016491	oxidoreductase activity	GRMZM2G138750	34.328	29.6088	19.8521	5.4794
GO:0016491	oxidoreductase activity	GRMZM2G139512	34.9082	79.1681	30.6672	63.6638
GO:0016491	oxidoreductase activity	GRMZM2G141214	1.37618	0.887073	0.437008	0.379427
GO:0016491	oxidoreductase activity	GRMZM2G141383	28.0601	18.2895	23.5096	14.4878
GO:0016491	oxidoreductase activity	GRMZM2G141473	67.1782	148.497	73.5069	152.509
GO:0016491	oxidoreductase activity	GRMZM2G141607	0.76819	8.62215	1.63278	10.1109
GO:0016491	oxidoreductase activity	GRMZM2G142584	0.072247	0.557003	0.17408	1.34005
GO:0016491	oxidoreductase activity	GRMZM2G143235	39.9292	32.1233	20.6957	21.7868
GO:0016491	oxidoreductase activity	GRMZM2G143669	0.343553	1.06331	1.76124	2.13014
GO:0016491	oxidoreductase activity	GRMZM2G144153	122.182	222.832	154.521	241.862
GO:0016491	oxidoreductase activity	GRMZM2G144273	2.77752	4.12389	2.99263	6.12861
GO:0016491	oxidoreductase activity	GRMZM2G144668	9.34552	17.196	12.6903	29.2747
GO:0016491	oxidoreductase activity	GRMZM2G145972	34.3608	138.486	104.602	197.561
GO:0016491	oxidoreductase activity	GRMZM2G146031	10.8842	4.60143	9.69785	0.972435
GO:0016491	oxidoreductase activity	GRMZM2G146152	81.2146	49.8912	76.8226	21.631
GO:0016491	oxidoreductase activity	GRMZM2G146234	38.5378	25.5589	31.9277	11.3382
GO:0016491	oxidoreductase activity	GRMZM2G146754	30.1746	62.0663	31.3365	73.2497
GO:0016491	oxidoreductase activity	GRMZM2G147752	20.0254	24.3811	13.9958	9.53462
GO:0016491	oxidoreductase activity	GRMZM2G147882	117.937	80.7225	84.5851	48.8571
GO:0016491	oxidoreductase activity	GRMZM2G148387	18.5143	57.4701	15.5158	98.0247
GO:0016491	oxidoreductase activity	GRMZM2G150248	39.1027	32.1519	32.8079	18.6511
GO:0016491	oxidoreductase activity	GRMZM2G150731	9.77696	2.26075	27.4958	8.18225
GO:0016491	oxidoreductase activity	GRMZM2G150907	3.04246	7.26359	9.14219	16.3057
GO:0016491	oxidoreductase activity	GRMZM2G152135	8.65641	39.3706	7.61266	54.9287
GO:0016491	oxidoreductase activity	GRMZM2G153359	0.324511	1.7317	1.73929	12.8163
GO:0016491	oxidoreductase activity	GRMZM2G154093	8.70266	13.5618	11.0678	24.2875
GO:0016491	oxidoreductase activity	GRMZM2G154828	0.350803	0.838744	4.53287	0.568643
GO:0016491	oxidoreductase activity	GRMZM2G154870	0.080319	0	0.826971	0.510603
GO:0016491	oxidoreductase activity	GRMZM2G155546	11.562	8.42064	4.57097	3.65944
GO:0016491	oxidoreductase activity	GRMZM2G156227	5.61215	4.45341	2.48809	4.32966
GO:0016491	oxidoreductase activity	GRMZM2G156257	0.666169	0.202173	9.7626	0.775534
GO:0016491	oxidoreductase activity	GRMZM2G156684	11.5022	4.88894	42.9529	9.25467
GO:0016491	oxidoreductase activity	GRMZM2G156712	5.7057	9.03962	24.0094	15.4108
GO:0016491	oxidoreductase activity	GRMZM2G156754	4.62936	2.17325	3.65171	0.724499
GO:0016491	oxidoreductase activity	GRMZM2G156861	911.882	677.503	898.178	278.87
GO:0016491	oxidoreductase activity	GRMZM2G157683	136.141	187.696	66.1009	58.2138
GO:0016491	oxidoreductase activity	GRMZM2G158342	21.0778	7.6565	17.7903	1.55247
GO:0016491	oxidoreductase activity	GRMZM2G158657	5.15014	3.76675	3.12995	1.70664
GO:0016491	oxidoreductase activity	GRMZM2G159353	0.0270531	0.607616	0.0157183	0.793273
GO:0016491	oxidoreductase activity	GRMZM2G159393	12.3657	21.585	18.2853	33.2498
GO:0016491	oxidoreductase activity	GRMZM2G160062	0.157257	0.0717832	4.29965	0.478504
GO:0016491	oxidoreductase activity	GRMZM2G160747	2.46425	3.80848	9.50371	3.49098
GO:0016491	oxidoreductase activity	GRMZM2G161169	8.50934	9.75275	20.7713	11.2545
GO:0016491	oxidoreductase activity	GRMZM2G161472	1.27309	2.46427	7.51177	5.03854
GO:0016491	oxidoreductase activity	GRMZM2G164036	27.5352	12.4758	29.8833	4.48143
GO:0016491	oxidoreductase activity	GRMZM2G164074	12.8981	26.264	31.9742	59.6454
GO:0016491	oxidoreductase activity	GRMZM2G164967	18.406	7.63968	19.4837	4.05227
GO:0016491	oxidoreductase activity	GRMZM2G165133	58.5767	85.9539	26.852	20.2469
GO:0016491	oxidoreductase activity	GRMZM2G166906	0.445198	0.833375	1.05185	1.81147
GO:0016491	oxidoreductase activity	GRMZM2G167336	29.4326	24.23	48.3042	11.8431
GO:0016491	oxidoreductase activity	GRMZM2G168016	0.429388	1.03079	0.51218	1.81688
GO:0016491	oxidoreductase activity	GRMZM2G168382	4.62628	4.87704	10.1056	19.4552
GO:0016491	oxidoreductase activity	GRMZM2G168404	10.925	7.89508	7.13263	3.80258
GO:0016491	oxidoreductase activity	GRMZM2G169033	0.80632	0.783879	2.49916	0.6821
GO:0016491	oxidoreductase activity	GRMZM2G169201	16.8852	23.3793	20.5919	37.0142
GO:0016491	oxidoreductase activity	GRMZM2G169261	0.286146	0.585394	1.84449	0.166756
GO:0016491	oxidoreductase activity	GRMZM2G169458	1.59288	2.40104	1.38385	4.72941
GO:0016491	oxidoreductase activity	GRMZM2G169943	0.103282	186.681	0.105755	203.322
GO:0016491	oxidoreductase activity	GRMZM2G170013	8.47245	15.5894	9.36467	30.1617
GO:0016491	oxidoreductase activity	GRMZM2G170017	0.728457	25.6897	4.57378	29.7611
GO:0016491	oxidoreductase activity	GRMZM2G171078	51.0921	67.8105	85.0413	94.4961
GO:0016491	oxidoreductase activity	GRMZM2G171118	15.6754	5.71398	15.0121	7.93387
GO:0016491	oxidoreductase activity	GRMZM2G171139	0.487144	1.52469	0.257337	2.42697
GO:0016491	oxidoreductase activity	GRMZM2G173195	5.85622	11.5708	14.0213	16.3465
GO:0016491	oxidoreductase activity	GRMZM2G175423	119.042	79.4071	72.9048	51.6788
GO:0016491	oxidoreductase activity	GRMZM2G175728	11.2526	19.1145	14.8874	23.4858
GO:0016491	oxidoreductase activity	GRMZM2G176085	0.0469004	5.01112	0.128661	10.8059
GO:0016491	oxidoreductase activity	GRMZM2G177668	8.554	16.0371	14.0775	28.3786
GO:0016491	oxidoreductase activity	GRMZM2G178533	1.71459	3.37875	1.16786	4.49128
GO:0016491	oxidoreductase activity	GRMZM2G179143	8.29494	3.75567	5.95311	3.00038
GO:0016491	oxidoreductase activity	GRMZM2G179147	96.9554	234.491	125.231	320.612
GO:0016491	oxidoreductase activity	GRMZM2G181236	8.24253	52.9263	23.0405	72.2008
GO:0016491	oxidoreductase activity	GRMZM2G181362	12.0056	19.7412	19.3398	42.7559
GO:0016491	oxidoreductase activity	GRMZM2G181607	24.0308	8.7733	21.998	8.96605
GO:0016491	oxidoreductase activity	GRMZM2G303044	60.9453	36.6055	33.3517	23.0619
GO:0016491	oxidoreductase activity	GRMZM2G304362	30.9363	27.7176	13.7923	15.0243
GO:0016491	oxidoreductase activity	GRMZM2G307262	7.97702	6.33853	5.43637	3.52212
GO:0016491	oxidoreductase activity	GRMZM2G308463	19.9994	9.92203	107.122	9.66461
GO:0016491	oxidoreductase activity	GRMZM2G312069	34.9435	48.4219	75.6158	63.5176
GO:0016491	oxidoreductase activity	GRMZM2G313184	15.8936	3.08506	10.3046	1.09274
GO:0016491	oxidoreductase activity	GRMZM2G318180	24.3876	71.6066	34.79	90.2541
GO:0016491	oxidoreductase activity	GRMZM2G318213	67.0124	62.7626	77.1803	37.1522
GO:0016491	oxidoreductase activity	GRMZM2G322328	10.3609	21.942	10.4353	34.8407
GO:0016491	oxidoreductase activity	GRMZM2G323679	33.5377	21.1529	14.4585	7.43871
GO:0016491	oxidoreductase activity	GRMZM2G325575	103.437	373.856	83.9089	341.023
GO:0016491	oxidoreductase activity	GRMZM2G326222	0.141585	0.667645	1.10118	0.340805
GO:0016491	oxidoreductase activity	GRMZM2G328094	193.637	137.948	101.378	67.9352
GO:0016491	oxidoreductase activity	GRMZM2G331638	85.1324	42.0204	68.1421	21.2059
GO:0016491	oxidoreductase activity	GRMZM2G339523	4.39804	2.57304	6.45385	1.3965
GO:0016491	oxidoreductase activity	GRMZM2G339994	0	16.5528	0.0513613	40.1343
GO:0016491	oxidoreductase activity	GRMZM2G340527	10.6072	7.94523	5.76432	5.73808
GO:0016491	oxidoreductase activity	GRMZM2G341934	213.646	164.41	144.871	98.7415
GO:0016491	oxidoreductase activity	GRMZM2G345717	43.1946	32.9543	3.02603	0.948573
GO:0016491	oxidoreductase activity	GRMZM2G349187	2.36058	1.08267	2.88813	0.685556
GO:0016491	oxidoreductase activity	GRMZM2G351259	7.44065	3.95985	8.03056	2.73636
GO:0016491	oxidoreductase activity	GRMZM2G354909	1.16221	26.6909	3.49156	62.8539
GO:0016491	oxidoreductase activity	GRMZM2G359298	13.8504	10.5393	9.13836	5.13862
GO:0016491	oxidoreductase activity	GRMZM2G361475	0.303949	1.18884	0.181165	4.06888
GO:0016491	oxidoreductase activity	GRMZM2G362281	11.85	9.38112	7.97045	4.47922
GO:0016491	oxidoreductase activity	GRMZM2G369803	5.55015	1.42997	4.51138	1.30548
GO:0016491	oxidoreductase activity	GRMZM2G370745	60.2253	100.899	63.9577	117.472
GO:0016491	oxidoreductase activity	GRMZM2G370928	0.0611011	0.087277	2.89072	0.036061
GO:0016491	oxidoreductase activity	GRMZM2G374313	1.01688	1.01686	6.90632	3.58016
GO:0016491	oxidoreductase activity	GRMZM2G375504	34.788	55.1468	54.7534	81.262
GO:0016491	oxidoreductase activity	GRMZM2G376661	5.16579	10.0043	5.97883	13.8666
GO:0016491	oxidoreductase activity	GRMZM2G382534	0.610858	88.578	0.948702	239.304
GO:0016491	oxidoreductase activity	GRMZM2G388587	22.257	13.9764	23.6783	6.9482
GO:0016491	oxidoreductase activity	GRMZM2G394783	15.5874	6.68049	7.77051	1.72399
GO:0016491	oxidoreductase activity	GRMZM2G396248	9.16721	16.4787	7.08217	20.3553
GO:0016491	oxidoreductase activity	GRMZM2G396856	10.0795	21.5884	18.6293	31.6587
GO:0016491	oxidoreductase activity	GRMZM2G402584	4.46797	2.65252	3.2237	1.69309
GO:0016491	oxidoreductase activity	GRMZM2G403076	0.343711	1.27148	0.949032	3.99896
GO:0016491	oxidoreductase activity	GRMZM2G404443	10.8669	3.16538	14.1735	3.10463
GO:0016491	oxidoreductase activity	GRMZM2G405581	24.9037	12.8103	15.6391	8.16485
GO:0016491	oxidoreductase activity	GRMZM2G406830	5.75879	8.35881	4.42885	12.7197
GO:0016491	oxidoreductase activity	GRMZM2G407650	3.89862	5.30058	12.4718	6.17038
GO:0016491	oxidoreductase activity	GRMZM2G407740	56.0213	18.0413	44.2197	10.0472
GO:0016491	oxidoreductase activity	GRMZM2G408963	13.435	7.22003	13.6184	6.28903
GO:0016491	oxidoreductase activity	GRMZM2G412296	126.679	98.9735	95.1631	66.9505
GO:0016491	oxidoreductase activity	GRMZM2G413647	13.1633	6.88645	12.5379	5.05145
GO:0016491	oxidoreductase activity	GRMZM2G419342	4.03401	2.57964	11.9471	3.30056
GO:0016491	oxidoreductase activity	GRMZM2G424804	1.42393	6.78753	4.62283	18.0691
GO:0016491	oxidoreductase activity	GRMZM2G427097	38.0711	64.0652	82.6406	165.708
GO:0016491	oxidoreductase activity	GRMZM2G427444	0.0368249	0.464913	0.417028	0.419164
GO:0016491	oxidoreductase activity	GRMZM2G427815	21.4254	15.9457	12.3449	6.93891
GO:0016491	oxidoreductase activity	GRMZM2G427937	1.38787	1.19229	16.8344	1.29297
GO:0016491	oxidoreductase activity	GRMZM2G427954	0.139942	0.0200769	3.30713	0.160666
GO:0016491	oxidoreductase activity	GRMZM2G432128	71.1042	130.455	79.9582	153.661
GO:0016491	oxidoreductase activity	GRMZM2G437207	1.81903	1.37105	22.5442	1.17975
GO:0016491	oxidoreductase activity	GRMZM2G441541	31.6555	79.6259	55.998	103.654
GO:0016491	oxidoreductase activity	GRMZM2G443445	2.06565	7.89478	7.14646	4.16382
GO:0016491	oxidoreductase activity	GRMZM2G446858	24.5958	9.7474	19.9913	5.7801
GO:0016491	oxidoreductase activity	GRMZM2G448051	1.51885	0.87223	0.802176	0.249175
GO:0016491	oxidoreductase activity	GRMZM2G448142	0	0.222826	0.167338	0.246925
GO:0016491	oxidoreductase activity	GRMZM2G450717	102.817	61.9615	89.8979	19.882
GO:0016491	oxidoreductase activity	GRMZM2G468693	10.6345	15.1615	15.9056	24.4279
GO:0016491	oxidoreductase activity	GRMZM2G475380	5.51687	28.5851	4.06365	22.9929
GO:0016491	oxidoreductase activity	GRMZM2G700188	354.391	226.496	310.132	153.508
GO:0016491	oxidoreductase activity	GRMZM2G700321	1.07478	0.277736	1.35482	0.115681
GO:0016491	oxidoreductase activity	GRMZM2G701801	94.8236	92.6268	77.4905	54.5238
GO:0016491	oxidoreductase activity	GRMZM2G703582	0.761224	1.12835	2.73791	4.58689
GO:0016491	oxidoreductase activity	GRMZM5G806449	109.479	185.05	169.109	225.027
GO:0016491	oxidoreductase activity	GRMZM5G807276	124.067	78.9115	163.573	37.3918
GO:0016491	oxidoreductase activity	GRMZM5G817173	3.74096	15.2998	5.41538	60.0386
GO:0016491	oxidoreductase activity	GRMZM5G819523	9.25565	4.90215	2.59081	1.36092
GO:0016491	oxidoreductase activity	GRMZM5G826194	5.30232	6.029	8.70409	11.8663
GO:0016491	oxidoreductase activity	GRMZM5G836610	13.8722	7.17885	4.56946	1.26119
GO:0016491	oxidoreductase activity	GRMZM5G841142	37.5198	28.8931	23.7536	19.6522
GO:0016491	oxidoreductase activity	GRMZM5G841893	12.7675	39.6223	18.8152	45.0899
GO:0016491	oxidoreductase activity	GRMZM5G842071	33.2129	70.4403	28.85	148.974
GO:0016491	oxidoreductase activity	GRMZM5G845611	10.6102	5.23943	2.00078	1.24542
GO:0016491	oxidoreductase activity	GRMZM5G848550	0.360293	2.93327	1.07871	5.31697
GO:0016491	oxidoreductase activity	GRMZM5G850019	33.9826	62.2419	33.3006	78.0287
GO:0016491	oxidoreductase activity	GRMZM5G851862	17.7411	30.2804	15.9831	40.751
GO:0016491	oxidoreductase activity	GRMZM5G855891	28.2454	40.8608	32.2171	54.0361
GO:0016491	oxidoreductase activity	GRMZM5G862540	279.38	422.547	427.835	680.495
GO:0016491	oxidoreductase activity	GRMZM5G875732	8.11217	19.3851	7.72934	17.7304
GO:0016491	oxidoreductase activity	GRMZM5G883417	0.120327	0.767879	0.124392	0.995697
GO:0016491	oxidoreductase activity	GRMZM5G884600	9.42859	15.553	12.7189	27.6513
GO:0016491	oxidoreductase activity	GRMZM5G884985	18.6121	10.2159	27.9381	5.04642
GO:0016491	oxidoreductase activity	GRMZM5G886257	9.25234	13.601	8.4816	20.5969
GO:0016491	oxidoreductase activity	GRMZM5G889769	0.229764	0.223002	2.37993	0.578405
GO:0016491	oxidoreductase activity	GRMZM5G899851	10.0325	27.9181	27.95	29.2277
GO:0016491	oxidoreductase activity	Novel00369	0.774157	1.06093	4.61281	0.756836
GO:0016491	oxidoreductase activity	Novel00376	0.865435	5.26519	2.67989	10.892
GO:0016491	oxidoreductase activity	Novel00612	0.283874	0.394934	2.53536	1.04808
GO:0016491	oxidoreductase activity	Novel00767	1.91538	6.44833	4.53934	7.34576
GO:0016491	oxidoreductase activity	Novel01519	0.629535	1.38554	1.06577	2.32234
GO:0016491	oxidoreductase activity	Novel01622	3.73714	70.4341	0.431678	36.1348
GO:0016491	oxidoreductase activity	Novel01674	0.737363	0.0865805	0.049876	0.0493712
GO:0016491	oxidoreductase activity	Novel02196	3.09226	5.0048	18.359	6.05383
GO:0016728	oxidoreductase activity, acting on CH or CH2 groups	GRMZM2G027059	12.538	21.5366	20.3658	42.2705
GO:0016728	oxidoreductase activity, acting on CH or CH2 groups	GRMZM2G056686	2.45287	5.88715	1.34959	11.2564
GO:0016728	oxidoreductase activity, acting on CH or CH2 groups	GRMZM2G060163	30.8907	22.0626	11.8223	9.14475
GO:0016728	oxidoreductase activity, acting on CH or CH2 groups	GRMZM2G155546	11.562	8.42064	4.57097	3.65944
GO:0016728	oxidoreductase activity, acting on CH or CH2 groups	GRMZM2G304362	30.9363	27.7176	13.7923	15.0243
GO:0016728	oxidoreductase activity, acting on CH or CH2 groups	GRMZM2G323679	33.5377	21.1529	14.4585	7.43871
GO:0016728	oxidoreductase activity, acting on CH or CH2 groups	GRMZM2G340527	10.6072	7.94523	5.76432	5.73808
GO:0016705	oxidoreductase activity, acting on paired donors, with incorporation or reduction of molecular oxygen	GRMZM2G000423	0.0620789	0.272345	0.0242151	1.08228
GO:0016705	oxidoreductase activity, acting on paired donors, with incorporation or reduction of molecular oxygen	GRMZM2G002178	18.8579	13.8208	13.1969	7.19408
GO:0016705	oxidoreductase activity, acting on paired donors, with incorporation or reduction of molecular oxygen	GRMZM2G002704	1.328	28.7165	3.28692	55.9006
GO:0016705	oxidoreductase activity, acting on paired donors, with incorporation or reduction of molecular oxygen	GRMZM2G002898	27.465	20.5879	28.4631	15.2049
GO:0016705	oxidoreductase activity, acting on paired donors, with incorporation or reduction of molecular oxygen	GRMZM2G006964	12.5085	23.6024	19.677	59.0517
GO:0016705	oxidoreductase activity, acting on paired donors, with incorporation or reduction of molecular oxygen	GRMZM2G010221	10.4099	17.5915	10.0605	41.4289
GO:0016705	oxidoreductase activity, acting on paired donors, with incorporation or reduction of molecular oxygen	GRMZM2G010468	1.10295	1.79309	4.88302	3.19625
GO:0016705	oxidoreductase activity, acting on paired donors, with incorporation or reduction of molecular oxygen	GRMZM2G012966	0.317545	0.592413	0.25828	1.19278
GO:0016705	oxidoreductase activity, acting on paired donors, with incorporation or reduction of molecular oxygen	GRMZM2G014580	4.87724	2.33161	3.40706	0.410637
GO:0016705	oxidoreductase activity, acting on paired donors, with incorporation or reduction of molecular oxygen	GRMZM2G016264	0.0653674	0.387599	0.459316	3.91003
GO:0016705	oxidoreductase activity, acting on paired donors, with incorporation or reduction of molecular oxygen	GRMZM2G018612	10.1098	4.2752	5.31355	2.20901
GO:0016705	oxidoreductase activity, acting on paired donors, with incorporation or reduction of molecular oxygen	GRMZM2G020761	0.269142	3.44781	0.258481	4.71086
GO:0016705	oxidoreductase activity, acting on paired donors, with incorporation or reduction of molecular oxygen	GRMZM2G022679	3.39974	7.34963	2.39859	9.79159
GO:0016705	oxidoreductase activity, acting on paired donors, with incorporation or reduction of molecular oxygen	GRMZM2G022904	17.804	5.02	16.3033	4.5
GO:0016705	oxidoreductase activity, acting on paired donors, with incorporation or reduction of molecular oxygen	GRMZM2G023952	4.97761	2.57726	13.9613	1.7796
GO:0016705	oxidoreductase activity, acting on paired donors, with incorporation or reduction of molecular oxygen	GRMZM2G024331	3.05032	5.57601	7.36621	16.0076
GO:0016705	oxidoreductase activity, acting on paired donors, with incorporation or reduction of molecular oxygen	GRMZM2G025870	55.1564	38.2756	36.2063	30.8749
GO:0016705	oxidoreductase activity, acting on paired donors, with incorporation or reduction of molecular oxygen	GRMZM2G026532	3.79491	1.86051	4.58511	0.529868
GO:0016705	oxidoreductase activity, acting on paired donors, with incorporation or reduction of molecular oxygen	GRMZM2G030831	3.25309	2.7293	2.11678	0.983553
GO:0016705	oxidoreductase activity, acting on paired donors, with incorporation or reduction of molecular oxygen	GRMZM2G031364	1.65252	0.626815	0.613932	0.350247
GO:0016705	oxidoreductase activity, acting on paired donors, with incorporation or reduction of molecular oxygen	GRMZM2G031724	9.25145	25.6516	8.74561	66.6576
GO:0016705	oxidoreductase activity, acting on paired donors, with incorporation or reduction of molecular oxygen	GRMZM2G033098	77.8875	160.073	93.0768	229.712
GO:0016705	oxidoreductase activity, acting on paired donors, with incorporation or reduction of molecular oxygen	GRMZM2G035073	10.946	6.53439	4.7726	2.70173
GO:0016705	oxidoreductase activity, acting on paired donors, with incorporation or reduction of molecular oxygen	GRMZM2G036340	38.0905	32.4566	20.9614	18.1308
GO:0016705	oxidoreductase activity, acting on paired donors, with incorporation or reduction of molecular oxygen	GRMZM2G046669	20.6395	10.1443	19.5076	4.4142
GO:0016705	oxidoreductase activity, acting on paired donors, with incorporation or reduction of molecular oxygen	GRMZM2G050234	0.0633614	0.379833	0.520539	2.35998
GO:0016705	oxidoreductase activity, acting on paired donors, with incorporation or reduction of molecular oxygen	GRMZM2G051619	16.0923	149.004	30.221	289.509
GO:0016705	oxidoreductase activity, acting on paired donors, with incorporation or reduction of molecular oxygen	GRMZM2G053315	1.88288	1.11861	0.644939	0.459863
GO:0016705	oxidoreductase activity, acting on paired donors, with incorporation or reduction of molecular oxygen	GRMZM2G056247	4.20053	9.28017	10.6089	19.5968
GO:0016705	oxidoreductase activity, acting on paired donors, with incorporation or reduction of molecular oxygen	GRMZM2G057208	2.67077	1.01998	0.289726	0.179527
GO:0016705	oxidoreductase activity, acting on paired donors, with incorporation or reduction of molecular oxygen	GRMZM2G058024	1.31411	5.55829	11.0377	31.8251
GO:0016705	oxidoreductase activity, acting on paired donors, with incorporation or reduction of molecular oxygen	GRMZM2G062396	114.95	70.4947	19.2099	4.93906
GO:0016705	oxidoreductase activity, acting on paired donors, with incorporation or reduction of molecular oxygen	GRMZM2G066321	4.70308	3.8276	15.6284	0.715043
GO:0016705	oxidoreductase activity, acting on paired donors, with incorporation or reduction of molecular oxygen	GRMZM2G066441	46.472	86.1389	62.7118	130.644
GO:0016705	oxidoreductase activity, acting on paired donors, with incorporation or reduction of molecular oxygen	GRMZM2G069722	1.79937	7.48536	6.16309	16.9732
GO:0016705	oxidoreductase activity, acting on paired donors, with incorporation or reduction of molecular oxygen	GRMZM2G074871	0.726117	1.1465	0.416525	5.25311
GO:0016705	oxidoreductase activity, acting on paired donors, with incorporation or reduction of molecular oxygen	GRMZM2G075244	2.1545	16.8088	3.94346	29.3717
GO:0016705	oxidoreductase activity, acting on paired donors, with incorporation or reduction of molecular oxygen	GRMZM2G075461	3.23377	22.0009	6.96749	42.025
GO:0016705	oxidoreductase activity, acting on paired donors, with incorporation or reduction of molecular oxygen	GRMZM2G076936	10.4347	4.43514	4.03409	0.835556
GO:0016705	oxidoreductase activity, acting on paired donors, with incorporation or reduction of molecular oxygen	GRMZM2G078798	0.114282	3.74512	0.136658	2.06387
GO:0016705	oxidoreductase activity, acting on paired donors, with incorporation or reduction of molecular oxygen	GRMZM2G086231	2.65653	0.984842	3.03816	0.276939
GO:0016705	oxidoreductase activity, acting on paired donors, with incorporation or reduction of molecular oxygen	GRMZM2G087875	0.847504	16.5455	3.49843	21.4598
GO:0016705	oxidoreductase activity, acting on paired donors, with incorporation or reduction of molecular oxygen	GRMZM2G089803	10.8958	3.73667	10.3358	0.413475
GO:0016705	oxidoreductase activity, acting on paired donors, with incorporation or reduction of molecular oxygen	GRMZM2G089856	0.580359	2.03767	13.2366	3.85173
GO:0016705	oxidoreductase activity, acting on paired donors, with incorporation or reduction of molecular oxygen	GRMZM2G091588	70.4873	64.3753	91.45	31.7231
GO:0016705	oxidoreductase activity, acting on paired donors, with incorporation or reduction of molecular oxygen	GRMZM2G092823	0	0.0967664	0	0.578428
GO:0016705	oxidoreductase activity, acting on paired donors, with incorporation or reduction of molecular oxygen	GRMZM2G093286	47.8595	24.3978	45.2426	9.36828
GO:0016705	oxidoreductase activity, acting on paired donors, with incorporation or reduction of molecular oxygen	GRMZM2G096029	0.815423	0.409328	0.479923	0.0431961
GO:0016705	oxidoreductase activity, acting on paired donors, with incorporation or reduction of molecular oxygen	GRMZM2G099467	3.42796	2.66876	16.9849	10.9013
GO:0016705	oxidoreductase activity, acting on paired donors, with incorporation or reduction of molecular oxygen	GRMZM2G100158	15.1649	40.3349	37.4258	43.7335
GO:0016705	oxidoreductase activity, acting on paired donors, with incorporation or reduction of molecular oxygen	GRMZM2G101004	91.1967	59.8216	55.6749	37.8126
GO:0016705	oxidoreductase activity, acting on paired donors, with incorporation or reduction of molecular oxygen	GRMZM2G110388	9.59409	4.92417	10.4831	4.36458
GO:0016705	oxidoreductase activity, acting on paired donors, with incorporation or reduction of molecular oxygen	GRMZM2G117246	0.33589	0.862589	0.74932	3.89584
GO:0016705	oxidoreductase activity, acting on paired donors, with incorporation or reduction of molecular oxygen	GRMZM2G122498	5.99257	2.56624	6.14302	1.28766
GO:0016705	oxidoreductase activity, acting on paired donors, with incorporation or reduction of molecular oxygen	GRMZM2G122654	0.0260346	13.7751	0.108249	13.162
GO:0016705	oxidoreductase activity, acting on paired donors, with incorporation or reduction of molecular oxygen	GRMZM2G123309	1.80993	7.22885	1.73642	10.9817
GO:0016705	oxidoreductase activity, acting on paired donors, with incorporation or reduction of molecular oxygen	GRMZM2G123446	3.22294	0.732348	0.780715	0.147894
GO:0016705	oxidoreductase activity, acting on paired donors, with incorporation or reduction of molecular oxygen	GRMZM2G126505	3.73545	27.0564	5.90011	64.3299
GO:0016705	oxidoreductase activity, acting on paired donors, with incorporation or reduction of molecular oxygen	GRMZM2G127139	5.31148	15.2047	7.67343	19.4665
GO:0016705	oxidoreductase activity, acting on paired donors, with incorporation or reduction of molecular oxygen	GRMZM2G127668	22.2678	13.3195	23.209	8.23684
GO:0016705	oxidoreductase activity, acting on paired donors, with incorporation or reduction of molecular oxygen	GRMZM2G128971	35.9764	79.3488	58.1647	144.945
GO:0016705	oxidoreductase activity, acting on paired donors, with incorporation or reduction of molecular oxygen	GRMZM2G129860	15.0605	40.7513	26.6315	30.9969
GO:0016705	oxidoreductase activity, acting on paired donors, with incorporation or reduction of molecular oxygen	GRMZM2G130755	4.0853	3.31141	4.76152	1.74012
GO:0016705	oxidoreductase activity, acting on paired donors, with incorporation or reduction of molecular oxygen	GRMZM2G132450	9.30802	13.9084	12.3036	18.2159
GO:0016705	oxidoreductase activity, acting on paired donors, with incorporation or reduction of molecular oxygen	GRMZM2G134703	8.69352	5.49336	5.11064	4.02856
GO:0016705	oxidoreductase activity, acting on paired donors, with incorporation or reduction of molecular oxygen	GRMZM2G135387	4.48968	7.01657	10.0255	11.3585
GO:0016705	oxidoreductase activity, acting on paired donors, with incorporation or reduction of molecular oxygen	GRMZM2G135536	273.879	147.034	104.354	42.5985
GO:0016705	oxidoreductase activity, acting on paired donors, with incorporation or reduction of molecular oxygen	GRMZM2G138074	24.1288	41.4205	39.1927	57.8397
GO:0016705	oxidoreductase activity, acting on paired donors, with incorporation or reduction of molecular oxygen	GRMZM2G138248	0.0814413	0.789169	0.190479	0.804934
GO:0016705	oxidoreductase activity, acting on paired donors, with incorporation or reduction of molecular oxygen	GRMZM2G138750	34.328	29.6088	19.8521	5.4794
GO:0016705	oxidoreductase activity, acting on paired donors, with incorporation or reduction of molecular oxygen	GRMZM2G141383	28.0601	18.2895	23.5096	14.4878
GO:0016705	oxidoreductase activity, acting on paired donors, with incorporation or reduction of molecular oxygen	GRMZM2G143235	39.9292	32.1233	20.6957	21.7868
GO:0016705	oxidoreductase activity, acting on paired donors, with incorporation or reduction of molecular oxygen	GRMZM2G144668	9.34552	17.196	12.6903	29.2747
GO:0016705	oxidoreductase activity, acting on paired donors, with incorporation or reduction of molecular oxygen	GRMZM2G146234	38.5378	25.5589	31.9277	11.3382
GO:0016705	oxidoreductase activity, acting on paired donors, with incorporation or reduction of molecular oxygen	GRMZM2G147752	20.0254	24.3811	13.9958	9.53462
GO:0016705	oxidoreductase activity, acting on paired donors, with incorporation or reduction of molecular oxygen	GRMZM2G147882	117.937	80.7225	84.5851	48.8571
GO:0016705	oxidoreductase activity, acting on paired donors, with incorporation or reduction of molecular oxygen	GRMZM2G153359	0.324511	1.7317	1.73929	12.8163
GO:0016705	oxidoreductase activity, acting on paired donors, with incorporation or reduction of molecular oxygen	GRMZM2G158342	21.0778	7.6565	17.7903	1.55247
GO:0016705	oxidoreductase activity, acting on paired donors, with incorporation or reduction of molecular oxygen	GRMZM2G159353	0.0270531	0.607616	0.0157183	0.793273
GO:0016705	oxidoreductase activity, acting on paired donors, with incorporation or reduction of molecular oxygen	GRMZM2G159393	12.3657	21.585	18.2853	33.2498
GO:0016705	oxidoreductase activity, acting on paired donors, with incorporation or reduction of molecular oxygen	GRMZM2G161472	1.27309	2.46427	7.51177	5.03854
GO:0016705	oxidoreductase activity, acting on paired donors, with incorporation or reduction of molecular oxygen	GRMZM2G164036	27.5352	12.4758	29.8833	4.48143
GO:0016705	oxidoreductase activity, acting on paired donors, with incorporation or reduction of molecular oxygen	GRMZM2G164074	12.8981	26.264	31.9742	59.6454
GO:0016705	oxidoreductase activity, acting on paired donors, with incorporation or reduction of molecular oxygen	GRMZM2G167336	29.4326	24.23	48.3042	11.8431
GO:0016705	oxidoreductase activity, acting on paired donors, with incorporation or reduction of molecular oxygen	GRMZM2G168016	0.429388	1.03079	0.51218	1.81688
GO:0016705	oxidoreductase activity, acting on paired donors, with incorporation or reduction of molecular oxygen	GRMZM2G168382	4.62628	4.87704	10.1056	19.4552
GO:0016705	oxidoreductase activity, acting on paired donors, with incorporation or reduction of molecular oxygen	GRMZM2G168404	10.925	7.89508	7.13263	3.80258
GO:0016705	oxidoreductase activity, acting on paired donors, with incorporation or reduction of molecular oxygen	GRMZM2G171118	15.6754	5.71398	15.0121	7.93387
GO:0016705	oxidoreductase activity, acting on paired donors, with incorporation or reduction of molecular oxygen	GRMZM2G171139	0.487144	1.52469	0.257337	2.42697
GO:0016705	oxidoreductase activity, acting on paired donors, with incorporation or reduction of molecular oxygen	GRMZM2G177668	8.554	16.0371	14.0775	28.3786
GO:0016705	oxidoreductase activity, acting on paired donors, with incorporation or reduction of molecular oxygen	GRMZM2G179143	8.29494	3.75567	5.95311	3.00038
GO:0016705	oxidoreductase activity, acting on paired donors, with incorporation or reduction of molecular oxygen	GRMZM2G179147	96.9554	234.491	125.231	320.612
GO:0016705	oxidoreductase activity, acting on paired donors, with incorporation or reduction of molecular oxygen	GRMZM2G181236	8.24253	52.9263	23.0405	72.2008
GO:0016705	oxidoreductase activity, acting on paired donors, with incorporation or reduction of molecular oxygen	GRMZM2G312069	34.9435	48.4219	75.6158	63.5176
GO:0016705	oxidoreductase activity, acting on paired donors, with incorporation or reduction of molecular oxygen	GRMZM2G345717	43.1946	32.9543	3.02603	0.948573
GO:0016705	oxidoreductase activity, acting on paired donors, with incorporation or reduction of molecular oxygen	GRMZM2G349187	2.36058	1.08267	2.88813	0.685556
GO:0016705	oxidoreductase activity, acting on paired donors, with incorporation or reduction of molecular oxygen	GRMZM2G351259	7.44065	3.95985	8.03056	2.73636
GO:0016705	oxidoreductase activity, acting on paired donors, with incorporation or reduction of molecular oxygen	GRMZM2G370745	60.2253	100.899	63.9577	117.472
GO:0016705	oxidoreductase activity, acting on paired donors, with incorporation or reduction of molecular oxygen	GRMZM2G376661	5.16579	10.0043	5.97883	13.8666
GO:0016705	oxidoreductase activity, acting on paired donors, with incorporation or reduction of molecular oxygen	GRMZM2G394783	15.5874	6.68049	7.77051	1.72399
GO:0016705	oxidoreductase activity, acting on paired donors, with incorporation or reduction of molecular oxygen	GRMZM2G396248	9.16721	16.4787	7.08217	20.3553
GO:0016705	oxidoreductase activity, acting on paired donors, with incorporation or reduction of molecular oxygen	GRMZM2G424804	1.42393	6.78753	4.62283	18.0691
GO:0016705	oxidoreductase activity, acting on paired donors, with incorporation or reduction of molecular oxygen	GRMZM2G475380	5.51687	28.5851	4.06365	22.9929
GO:0016705	oxidoreductase activity, acting on paired donors, with incorporation or reduction of molecular oxygen	GRMZM2G703582	0.761224	1.12835	2.73791	4.58689
GO:0016705	oxidoreductase activity, acting on paired donors, with incorporation or reduction of molecular oxygen	GRMZM5G807276	124.067	78.9115	163.573	37.3918
GO:0016705	oxidoreductase activity, acting on paired donors, with incorporation or reduction of molecular oxygen	GRMZM5G836610	13.8722	7.17885	4.56946	1.26119
GO:0016705	oxidoreductase activity, acting on paired donors, with incorporation or reduction of molecular oxygen	GRMZM5G850019	33.9826	62.2419	33.3006	78.0287
GO:0016705	oxidoreductase activity, acting on paired donors, with incorporation or reduction of molecular oxygen	GRMZM5G851862	17.7411	30.2804	15.9831	40.751
GO:0016705	oxidoreductase activity, acting on paired donors, with incorporation or reduction of molecular oxygen	GRMZM5G855891	28.2454	40.8608	32.2171	54.0361
GO:0016705	oxidoreductase activity, acting on paired donors, with incorporation or reduction of molecular oxygen	GRMZM5G875732	8.11217	19.3851	7.72934	17.7304
GO:0016705	oxidoreductase activity, acting on paired donors, with incorporation or reduction of molecular oxygen	GRMZM5G883417	0.120327	0.767879	0.124392	0.995697
GO:0016705	oxidoreductase activity, acting on paired donors, with incorporation or reduction of molecular oxygen	GRMZM5G884985	18.6121	10.2159	27.9381	5.04642
GO:0016684	oxidoreductase activity, acting on peroxide as acceptor	GRMZM2G004984	0.82005	0.194819	4.02957	0.843673
GO:0016684	oxidoreductase activity, acting on peroxide as acceptor	GRMZM2G022740	0.23953	0.70413	1.81062	1.08353
GO:0016684	oxidoreductase activity, acting on peroxide as acceptor	GRMZM2G023840	148.155	89.9039	72.2593	51.6132
GO:0016684	oxidoreductase activity, acting on peroxide as acceptor	GRMZM2G024234	0.510259	0.337856	2.52963	0.296506
GO:0016684	oxidoreductase activity, acting on peroxide as acceptor	GRMZM2G027217	1.38588	0.79296	11.9101	0.368644
GO:0016684	oxidoreductase activity, acting on peroxide as acceptor	GRMZM2G037993	0.320734	0.501644	6.6197	1.60097
GO:0016684	oxidoreductase activity, acting on peroxide as acceptor	GRMZM2G040638	26.4543	132.454	138.782	75.8649
GO:0016684	oxidoreductase activity, acting on peroxide as acceptor	GRMZM2G044049	1.49493	0.179095	7.21227	0.222859
GO:0016684	oxidoreductase activity, acting on peroxide as acceptor	GRMZM2G048775	1.80182	0.605007	0.0497556	0.0494508
GO:0016684	oxidoreductase activity, acting on peroxide as acceptor	GRMZM2G060721	0.307842	0.0503797	8.63543	0.157763
GO:0016684	oxidoreductase activity, acting on peroxide as acceptor	GRMZM2G061088	5.37404	18.6514	57.1255	8.28555
GO:0016684	oxidoreductase activity, acting on peroxide as acceptor	GRMZM2G070603	1.70376	0.568855	5.65073	0.724962
GO:0016684	oxidoreductase activity, acting on peroxide as acceptor	GRMZM2G104394	222.527	130.657	109.235	77.1236
GO:0016684	oxidoreductase activity, acting on peroxide as acceptor	GRMZM2G108123	2.39136	8.5139	55.286	8.93568
GO:0016684	oxidoreductase activity, acting on peroxide as acceptor	GRMZM2G117365	0.250959	1.86154	1.42992	1.76271
GO:0016684	oxidoreductase activity, acting on peroxide as acceptor	GRMZM2G129935	1.3688	0.0804588	15.8162	0.555476
GO:0016684	oxidoreductase activity, acting on peroxide as acceptor	GRMZM2G130904	25.2061	11.9303	9.77568	3.82996
GO:0016684	oxidoreductase activity, acting on peroxide as acceptor	GRMZM2G133434	0.0330504	1.06014	0.255834	1.42464
GO:0016684	oxidoreductase activity, acting on peroxide as acceptor	GRMZM2G136042	4.57232	0.675916	2.99058	0.230332
GO:0016684	oxidoreductase activity, acting on peroxide as acceptor	GRMZM2G150731	9.77696	2.26075	27.4958	8.18225
GO:0016684	oxidoreductase activity, acting on peroxide as acceptor	GRMZM2G156227	5.61215	4.45341	2.48809	4.32966
GO:0016684	oxidoreductase activity, acting on peroxide as acceptor	GRMZM2G156257	0.666169	0.202173	9.7626	0.775534
GO:0016684	oxidoreductase activity, acting on peroxide as acceptor	GRMZM2G160062	0.157257	0.0717832	4.29965	0.478504
GO:0016684	oxidoreductase activity, acting on peroxide as acceptor	GRMZM2G313184	15.8936	3.08506	10.3046	1.09274
GO:0016684	oxidoreductase activity, acting on peroxide as acceptor	GRMZM2G326222	0.141585	0.667645	1.10118	0.340805
GO:0016684	oxidoreductase activity, acting on peroxide as acceptor	GRMZM2G370928	0.0611011	0.087277	2.89072	0.036061
GO:0016684	oxidoreductase activity, acting on peroxide as acceptor	GRMZM2G407740	56.0213	18.0413	44.2197	10.0472
GO:0016684	oxidoreductase activity, acting on peroxide as acceptor	GRMZM2G427903	2.52558	0.145314	26.1139	1.08309
GO:0016684	oxidoreductase activity, acting on peroxide as acceptor	GRMZM2G427937	1.38787	1.19229	16.8344	1.29297
GO:0016684	oxidoreductase activity, acting on peroxide as acceptor	GRMZM2G427954	0.139942	0.0200769	3.30713	0.160666
GO:0016684	oxidoreductase activity, acting on peroxide as acceptor	GRMZM2G437207	1.81903	1.37105	22.5442	1.17975
GO:0016684	oxidoreductase activity, acting on peroxide as acceptor	GRMZM2G441541	31.6555	79.6259	55.998	103.654
GO:0016684	oxidoreductase activity, acting on peroxide as acceptor	Novel01674	0.737363	0.0865805	0.049876	0.0493712
GO:0004601	peroxidase activity	GRMZM2G004984	0.82005	0.194819	4.02957	0.843673
GO:0004601	peroxidase activity	GRMZM2G022740	0.23953	0.70413	1.81062	1.08353
GO:0004601	peroxidase activity	GRMZM2G023840	148.155	89.9039	72.2593	51.6132
GO:0004601	peroxidase activity	GRMZM2G024234	0.510259	0.337856	2.52963	0.296506
GO:0004601	peroxidase activity	GRMZM2G027217	1.38588	0.79296	11.9101	0.368644
GO:0004601	peroxidase activity	GRMZM2G037993	0.320734	0.501644	6.6197	1.60097
GO:0004601	peroxidase activity	GRMZM2G040638	26.4543	132.454	138.782	75.8649
GO:0004601	peroxidase activity	GRMZM2G044049	1.49493	0.179095	7.21227	0.222859
GO:0004601	peroxidase activity	GRMZM2G048775	1.80182	0.605007	0.0497556	0.0494508
GO:0004601	peroxidase activity	GRMZM2G060721	0.307842	0.0503797	8.63543	0.157763
GO:0004601	peroxidase activity	GRMZM2G061088	5.37404	18.6514	57.1255	8.28555
GO:0004601	peroxidase activity	GRMZM2G070603	1.70376	0.568855	5.65073	0.724962
GO:0004601	peroxidase activity	GRMZM2G104394	222.527	130.657	109.235	77.1236
GO:0004601	peroxidase activity	GRMZM2G108123	2.39136	8.5139	55.286	8.93568
GO:0004601	peroxidase activity	GRMZM2G117365	0.250959	1.86154	1.42992	1.76271
GO:0004601	peroxidase activity	GRMZM2G129935	1.3688	0.0804588	15.8162	0.555476
GO:0004601	peroxidase activity	GRMZM2G130904	25.2061	11.9303	9.77568	3.82996
GO:0004601	peroxidase activity	GRMZM2G133434	0.0330504	1.06014	0.255834	1.42464
GO:0004601	peroxidase activity	GRMZM2G136042	4.57232	0.675916	2.99058	0.230332
GO:0004601	peroxidase activity	GRMZM2G150731	9.77696	2.26075	27.4958	8.18225
GO:0004601	peroxidase activity	GRMZM2G156227	5.61215	4.45341	2.48809	4.32966
GO:0004601	peroxidase activity	GRMZM2G156257	0.666169	0.202173	9.7626	0.775534
GO:0004601	peroxidase activity	GRMZM2G160062	0.157257	0.0717832	4.29965	0.478504
GO:0004601	peroxidase activity	GRMZM2G313184	15.8936	3.08506	10.3046	1.09274
GO:0004601	peroxidase activity	GRMZM2G326222	0.141585	0.667645	1.10118	0.340805
GO:0004601	peroxidase activity	GRMZM2G370928	0.0611011	0.087277	2.89072	0.036061
GO:0004601	peroxidase activity	GRMZM2G407740	56.0213	18.0413	44.2197	10.0472
GO:0004601	peroxidase activity	GRMZM2G427903	2.52558	0.145314	26.1139	1.08309
GO:0004601	peroxidase activity	GRMZM2G427937	1.38787	1.19229	16.8344	1.29297
GO:0004601	peroxidase activity	GRMZM2G427954	0.139942	0.0200769	3.30713	0.160666
GO:0004601	peroxidase activity	GRMZM2G437207	1.81903	1.37105	22.5442	1.17975
GO:0004601	peroxidase activity	GRMZM2G441541	31.6555	79.6259	55.998	103.654
GO:0004601	peroxidase activity	Novel01674	0.737363	0.0865805	0.049876	0.0493712
GO:0006979	response to oxidative stress	GRMZM2G001421	23.83	15.6095	19.0892	8.38819
GO:0006979	response to oxidative stress	GRMZM2G001898	22.3722	29.7349	46.9526	28.4818
GO:0006979	response to oxidative stress	GRMZM2G004528	19.6567	30.7361	19.4282	60.2456
GO:0006979	response to oxidative stress	GRMZM2G004984	0.82005	0.194819	4.02957	0.843673
GO:0006979	response to oxidative stress	GRMZM2G006791	5.47771	11.5041	4.8094	14.733
GO:0006979	response to oxidative stress	GRMZM2G009785	4.51557	6.63582	2.09804	9.3931
GO:0006979	response to oxidative stress	GRMZM2G012455	0.0224984	0.495118	7.70072	3.74575
GO:0006979	response to oxidative stress	GRMZM2G012479	5.50931	9.05882	9.65053	12.623
GO:0006979	response to oxidative stress	GRMZM2G013299	0.0312045	1.17823	2.3891	1.72106
GO:0006979	response to oxidative stress	GRMZM2G022740	0.23953	0.70413	1.81062	1.08353
GO:0006979	response to oxidative stress	GRMZM2G023786	5.63861	15.5312	3.96415	23.4921
GO:0006979	response to oxidative stress	GRMZM2G023840	148.155	89.9039	72.2593	51.6132
GO:0006979	response to oxidative stress	GRMZM2G024234	0.510259	0.337856	2.52963	0.296506
GO:0006979	response to oxidative stress	GRMZM2G025441	372.37	196.085	161.029	61.1932
GO:0006979	response to oxidative stress	GRMZM2G027217	1.38588	0.79296	11.9101	0.368644
GO:0006979	response to oxidative stress	GRMZM2G028535	6.94632	30.2259	4.6979	77.9526
GO:0006979	response to oxidative stress	GRMZM2G029479	1.54688	0.573782	0.674688	0.275307
GO:0006979	response to oxidative stress	GRMZM2G030809	11.4938	7.54205	12.232	5.03966
GO:0006979	response to oxidative stress	GRMZM2G031033	0.254717	13.5787	1.10129	18.7099
GO:0006979	response to oxidative stress	GRMZM2G034157	0.193603	1.77686	18.8345	20.3328
GO:0006979	response to oxidative stress	GRMZM2G037156	31.5219	22.8063	25.3954	9.67082
GO:0006979	response to oxidative stress	GRMZM2G040638	26.4543	132.454	138.782	75.8649
GO:0006979	response to oxidative stress	GRMZM2G041308	88.615	55.8454	71.4814	23.3068
GO:0006979	response to oxidative stress	GRMZM2G043147	10.0296	17.054	25.109	33.7782
GO:0006979	response to oxidative stress	GRMZM2G044049	1.49493	0.179095	7.21227	0.222859
GO:0006979	response to oxidative stress	GRMZM2G047095	10.7068	23.6993	14.1797	29.6031
GO:0006979	response to oxidative stress	GRMZM2G047968	0.0292227	0.960449	0.0706368	1.03989
GO:0006979	response to oxidative stress	GRMZM2G048455	79.9927	144.781	77.1594	144.827
GO:0006979	response to oxidative stress	GRMZM2G048474	185.384	110.46	253.739	53.2769
GO:0006979	response to oxidative stress	GRMZM2G048775	1.80182	0.605007	0.0497556	0.0494508
GO:0006979	response to oxidative stress	GRMZM2G049549	12.1156	8.60621	5.9619	3.74787
GO:0006979	response to oxidative stress	GRMZM2G053987	86.6714	158.79	103.226	152.808
GO:0006979	response to oxidative stress	GRMZM2G060721	0.307842	0.0503797	8.63543	0.157763
GO:0006979	response to oxidative stress	GRMZM2G061088	5.37404	18.6514	57.1255	8.28555
GO:0006979	response to oxidative stress	GRMZM2G061876	6.81065	8.8877	13.8149	13.9174
GO:0006979	response to oxidative stress	GRMZM2G069093	262.885	150.205	165.114	94.9311
GO:0006979	response to oxidative stress	GRMZM2G070603	1.70376	0.568855	5.65073	0.724962
GO:0006979	response to oxidative stress	GRMZM2G070863	7.33835	11.1459	52.5349	37.9486
GO:0006979	response to oxidative stress	GRMZM2G078465	1.71603	6.08095	4.64369	7.76455
GO:0006979	response to oxidative stress	GRMZM2G081928	8.53256	3.71317	5.26397	1.82371
GO:0006979	response to oxidative stress	GRMZM2G083810	3.75341	16.93	74.2962	90.4811
GO:0006979	response to oxidative stress	GRMZM2G088212	113.165	167.068	133.295	203.914
GO:0006979	response to oxidative stress	GRMZM2G088765	140.68	81.0565	88.0369	26.5914
GO:0006979	response to oxidative stress	GRMZM2G091189	80.2921	64.7043	29.5144	37.9107
GO:0006979	response to oxidative stress	GRMZM2G098167	2.20511	11.5054	12.8852	19.6378
GO:0006979	response to oxidative stress	GRMZM2G103169	10.133	3.83158	7.66779	1.72785
GO:0006979	response to oxidative stress	GRMZM2G103342	3.98965	23.743	4.62801	16.1171
GO:0006979	response to oxidative stress	GRMZM2G103812	52.4914	156.035	98.4439	191.616
GO:0006979	response to oxidative stress	GRMZM2G104394	222.527	130.657	109.235	77.1236
GO:0006979	response to oxidative stress	GRMZM2G107101	131.76	135.233	68.131	61.9605
GO:0006979	response to oxidative stress	GRMZM2G108123	2.39136	8.5139	55.286	8.93568
GO:0006979	response to oxidative stress	GRMZM2G108847	2.21075	3.73784	8.71326	11.6145
GO:0006979	response to oxidative stress	GRMZM2G116902	4.65899	2.05086	1.24128	0.43402
GO:0006979	response to oxidative stress	GRMZM2G130440	83.1601	101.692	95.7849	148.873
GO:0006979	response to oxidative stress	GRMZM2G130904	25.2061	11.9303	9.77568	3.82996
GO:0006979	response to oxidative stress	GRMZM2G131525	5.8361	2.99196	2.44336	1.25139
GO:0006979	response to oxidative stress	GRMZM2G133434	0.0330504	1.06014	0.255834	1.42464
GO:0006979	response to oxidative stress	GRMZM2G133475	150.466	100.584	87.7222	14.4677
GO:0006979	response to oxidative stress	GRMZM2G134947	2.71686	2.32313	1.80881	0.305403
GO:0006979	response to oxidative stress	GRMZM2G136042	4.57232	0.675916	2.99058	0.230332
GO:0006979	response to oxidative stress	GRMZM2G144153	122.182	222.832	154.521	241.862
GO:0006979	response to oxidative stress	GRMZM2G150731	9.77696	2.26075	27.4958	8.18225
GO:0006979	response to oxidative stress	GRMZM2G156227	5.61215	4.45341	2.48809	4.32966
GO:0006979	response to oxidative stress	GRMZM2G156257	0.666169	0.202173	9.7626	0.775534
GO:0006979	response to oxidative stress	GRMZM2G158232	1.45026	22.8988	6.15298	99.7633
GO:0006979	response to oxidative stress	GRMZM2G159013	13.5187	29.0129	23.0526	56.2416
GO:0006979	response to oxidative stress	GRMZM2G160062	0.157257	0.0717832	4.29965	0.478504
GO:0006979	response to oxidative stress	GRMZM2G164405	4.75815	20.4188	7.13246	27.3854
GO:0006979	response to oxidative stress	GRMZM2G165919	6.5571	14.229	5.16992	22.9812
GO:0006979	response to oxidative stress	GRMZM2G171078	51.0921	67.8105	85.0413	94.4961
GO:0006979	response to oxidative stress	GRMZM2G171707	0.528454	23.858	0.431038	25.339
GO:0006979	response to oxidative stress	GRMZM2G173425	40.7386	75.575	50.7922	91.9279
GO:0006979	response to oxidative stress	GRMZM2G176085	0.0469004	5.01112	0.128661	10.8059
GO:0006979	response to oxidative stress	GRMZM2G313184	15.8936	3.08506	10.3046	1.09274
GO:0006979	response to oxidative stress	GRMZM2G322547	0.0214692	0.367476	0.0502468	0.643641
GO:0006979	response to oxidative stress	GRMZM2G325575	103.437	373.856	83.9089	341.023
GO:0006979	response to oxidative stress	GRMZM2G326222	0.141585	0.667645	1.10118	0.340805
GO:0006979	response to oxidative stress	GRMZM2G333635	0	0.833772	0.221218	11.7313
GO:0006979	response to oxidative stress	GRMZM2G335242	0.0279023	0.0682267	4.28059	1.26034
GO:0006979	response to oxidative stress	GRMZM2G335618	68.4135	80.1155	29.9789	98.5582
GO:0006979	response to oxidative stress	GRMZM2G341934	213.646	164.41	144.871	98.7415
GO:0006979	response to oxidative stress	GRMZM2G358059	328.487	194.616	422.288	164.266
GO:0006979	response to oxidative stress	GRMZM2G360681	0.31934	5.8081	33.2539	26.6307
GO:0006979	response to oxidative stress	GRMZM2G361475	0.303949	1.18884	0.181165	4.06888
GO:0006979	response to oxidative stress	GRMZM2G370928	0.0611011	0.087277	2.89072	0.036061
GO:0006979	response to oxidative stress	GRMZM2G375504	34.788	55.1468	54.7534	81.262
GO:0006979	response to oxidative stress	GRMZM2G400470	7.4919	12.8878	12.6212	15.0355
GO:0006979	response to oxidative stress	GRMZM2G404249	0.726362	5.47171	0.561904	8.10187
GO:0006979	response to oxidative stress	GRMZM2G405581	24.9037	12.8103	15.6391	8.16485
GO:0006979	response to oxidative stress	GRMZM2G407740	56.0213	18.0413	44.2197	10.0472
GO:0006979	response to oxidative stress	GRMZM2G408963	13.435	7.22003	13.6184	6.28903
GO:0006979	response to oxidative stress	GRMZM2G427815	21.4254	15.9457	12.3449	6.93891
GO:0006979	response to oxidative stress	GRMZM2G427937	1.38787	1.19229	16.8344	1.29297
GO:0006979	response to oxidative stress	GRMZM2G427954	0.139942	0.0200769	3.30713	0.160666
GO:0006979	response to oxidative stress	GRMZM2G429396	67.2859	19.0712	40.7886	4.15796
GO:0006979	response to oxidative stress	GRMZM2G437100	6.29278	7.19438	24.8748	65.8668
GO:0006979	response to oxidative stress	GRMZM2G437207	1.81903	1.37105	22.5442	1.17975
GO:0006979	response to oxidative stress	GRMZM2G448051	1.51885	0.87223	0.802176	0.249175
GO:0006979	response to oxidative stress	GRMZM2G450717	102.817	61.9615	89.8979	19.882
GO:0006979	response to oxidative stress	GRMZM2G471196	0.430646	2.18675	0.550684	1.88082
GO:0006979	response to oxidative stress	GRMZM5G801627	5.76035	21.9143	1.43453	38.4881
GO:0006979	response to oxidative stress	GRMZM5G841142	37.5198	28.8931	23.7536	19.6522
GO:0006979	response to oxidative stress	GRMZM5G872256	8.01936	57.9284	10.4875	128.875
GO:0006979	response to oxidative stress	GRMZM5G884600	9.42859	15.553	12.7189	27.6513
GO:0006979	response to oxidative stress	GRMZM5G889769	0.229764	0.223002	2.37993	0.578405
GO:0006979	response to oxidative stress	GRMZM5G899188	0.173575	0.802348	6.88687	4.33061
GO:0006979	response to oxidative stress	Novel01674	0.737363	0.0865805	0.049876	0.0493712
GO:0000302	response to reactive oxygen species	GRMZM2G001421	23.83	15.6095	19.0892	8.38819
GO:0000302	response to reactive oxygen species	GRMZM2G004528	19.6567	30.7361	19.4282	60.2456
GO:0000302	response to reactive oxygen species	GRMZM2G012455	0.0224984	0.495118	7.70072	3.74575
GO:0000302	response to reactive oxygen species	GRMZM2G023786	5.63861	15.5312	3.96415	23.4921
GO:0000302	response to reactive oxygen species	GRMZM2G034157	0.193603	1.77686	18.8345	20.3328
GO:0000302	response to reactive oxygen species	GRMZM2G043147	10.0296	17.054	25.109	33.7782
GO:0000302	response to reactive oxygen species	GRMZM2G048455	79.9927	144.781	77.1594	144.827
GO:0000302	response to reactive oxygen species	GRMZM2G049549	12.1156	8.60621	5.9619	3.74787
GO:0000302	response to reactive oxygen species	GRMZM2G061876	6.81065	8.8877	13.8149	13.9174
GO:0000302	response to reactive oxygen species	GRMZM2G070863	7.33835	11.1459	52.5349	37.9486
GO:0000302	response to reactive oxygen species	GRMZM2G078465	1.71603	6.08095	4.64369	7.76455
GO:0000302	response to reactive oxygen species	GRMZM2G083810	3.75341	16.93	74.2962	90.4811
GO:0000302	response to reactive oxygen species	GRMZM2G088212	113.165	167.068	133.295	203.914
GO:0000302	response to reactive oxygen species	GRMZM2G091189	80.2921	64.7043	29.5144	37.9107
GO:0000302	response to reactive oxygen species	GRMZM2G098167	2.20511	11.5054	12.8852	19.6378
GO:0000302	response to reactive oxygen species	GRMZM2G103812	52.4914	156.035	98.4439	191.616
GO:0000302	response to reactive oxygen species	GRMZM2G107101	131.76	135.233	68.131	61.9605
GO:0000302	response to reactive oxygen species	GRMZM2G130440	83.1601	101.692	95.7849	148.873
GO:0000302	response to reactive oxygen species	GRMZM2G158232	1.45026	22.8988	6.15298	99.7633
GO:0000302	response to reactive oxygen species	GRMZM2G165919	6.5571	14.229	5.16992	22.9812
GO:0000302	response to reactive oxygen species	GRMZM2G173425	40.7386	75.575	50.7922	91.9279
GO:0000302	response to reactive oxygen species	GRMZM2G322547	0.0214692	0.367476	0.0502468	0.643641
GO:0000302	response to reactive oxygen species	GRMZM2G325575	103.437	373.856	83.9089	341.023
GO:0000302	response to reactive oxygen species	GRMZM2G333635	0	0.833772	0.221218	11.7313
GO:0000302	response to reactive oxygen species	GRMZM2G335242	0.0279023	0.0682267	4.28059	1.26034
GO:0000302	response to reactive oxygen species	GRMZM2G360681	0.31934	5.8081	33.2539	26.6307
GO:0000302	response to reactive oxygen species	GRMZM2G400470	7.4919	12.8878	12.6212	15.0355
GO:0000302	response to reactive oxygen species	GRMZM2G404249	0.726362	5.47171	0.561904	8.10187
GO:0000302	response to reactive oxygen species	GRMZM2G429396	67.2859	19.0712	40.7886	4.15796
GO:0000302	response to reactive oxygen species	GRMZM2G437100	6.29278	7.19438	24.8748	65.8668
GO:0000302	response to reactive oxygen species	GRMZM2G471196	0.430646	2.18675	0.550684	1.88082
GO:0000302	response to reactive oxygen species	GRMZM5G841142	37.5198	28.8931	23.7536	19.6522
GO:0000302	response to reactive oxygen species	GRMZM5G872256	8.01936	57.9284	10.4875	128.875
GO:0000302	response to reactive oxygen species	GRMZM5G899188	0.173575	0.802348	6.88687	4.33061

## Sheet: Table S7
Table S6. KEGG enrichment of DEGs under drought, heat and combined stress compared with the control (significantly enriched)
KEGG pathway	ID	Input number	Background number	P-Value	Corrected P-Value	Input	Group	Up/Down
Ribosome	zma03010	71	504	2.05137e-12	2.03085e-10	GRMZM2G060373|GRMZM2G023748|GRMZM2G110328|GRMZM2G080222|AC197246.3_FG003|GRMZM2G145280|AC206642.4_FG001|GRMZM2G044137|GRMZM2G064640|GRMZM2G058923|GRMZM2G139349|GRMZM2G152573|GRMZM2G067456|GRMZM2G014444|GRMZM2G132121|GRMZM2G109165|GRMZM2G156110|GRMZM2G030293|GRMZM2G302712|GRMZM2G016928|GRMZM2G140116|GRMZM2G179976|GRMZM2G047727|GRMZM2G054201|GRMZM2G129015|GRMZM2G124143|GRMZM2G091383|GRMZM2G157443|G…	DH vs CK	down
Phenylpropanoid biosynthesis	zma00940	29	242	3.03411e-12	2.2149e-10	AC205413.4_FG001|GRMZM2G108123|GRMZM2G132678|GRMZM2G040638|GRMZM2G024234|GRMZM2G118610|GRMZM2G160062|GRMZM2G063917|AC210173.4_FG005|GRMZM2G075333|GRMZM2G326222|GRMZM2G022740|GRMZM2G061088|GRMZM2G070603|GRMZM2G150731|GRMZM2G156257|GRMZM2G004984|AC205154.3_FG005|GRMZM2G443445|GRMZM2G097706|GRMZM2G060721|AC234163.1_FG002|GRMZM2G427937|GRMZM2G027217|GRMZM2G044049|GRMZM2G427954|GRMZM2G048522|GRMZM2G43…	H vs CK	up
DNA replication	zma03030	15	122	4.93954e-10	2.96372e-08	GRMZM2G115245|GRMZM2G139894|GRMZM2G065205|GRMZM2G059010|GRMZM2G044317|GRMZM2G066101|GRMZM2G100639|GRMZM2G075978|GRMZM2G030523|GRMZM2G062333|GRMZM2G021069|GRMZM2G450055|GRMZM2G122656|GRMZM2G162445|GRMZM2G445958	H vs CK	down
Phenylpropanoid biosynthesis	zma00940	37	242	7.36176e-08	3.64407e-06	GRMZM5G814904|GRMZM2G015804|AC197758.3_FG004|GRMZM2G041308|GRMZM2G029479|GRMZM2G129493|GRMZM2G136042|GRMZM2G071021|GRMZM5G810727|GRMZM2G313184|GRMZM2G448051|GRMZM2G016890|GRMZM2G407740|GRMZM2G069093|GRMZM2G088765|GRMZM2G405581|GRMZM2G700188|GRMZM2G146031|GRMZM2G147687|GRMZM2G426467|GRMZM2G048775|GRMZM5G845736|GRMZM2G037156|GRMZM2G025441|GRMZM2G427815|GRMZM2G341934|GRMZM2G408963|GRMZM2G130904|GRMZ…	DH vs CK	down
DNA replication	zma03030	24	122	2.94747e-07	9.72664e-06	GRMZM2G148211|GRMZM2G450055|GRMZM2G066101|GRMZM2G445958|GRMZM2G327032|GRMZM2G065205|GRMZM2G044317|GRMZM2G154267|GRMZM2G100639|GRMZM2G062333|GRMZM2G100732|GRMZM2G162445|GRMZM2G369260|GRMZM2G030523|GRMZM2G098714|GRMZM2G086934|GRMZM2G021069|GRMZM6G314950|GRMZM2G139894|GRMZM2G059010|GRMZM2G075978|GRMZM2G108712|GRMZM2G122656|GRMZM2G012654	DH vs CK	down
Phenylpropanoid biosynthesis	zma00940	5	242	2.05113e-05	0.000123068	GRMZM2G129935|GRMZM2G427903|GRMZM2G136042|GRMZM2G407740|GRMZM2G313184	D vs CK	down
Carotenoid biosynthesis	zma00906	17	48	1.83605e-05	0.00207474	GRMZM2G126505|GRMZM2G408158|GRMZM2G127139|GRMZM2G406830|GRMZM2G012966|GRMZM5G848550|GRMZM5G838285|GRMZM2G407181|Novel00376|GRMZM2G136344|GRMZM2G382534|GRMZM2G152135|GRMZM2G179147|GRMZM5G858784|GRMZM2G090051|GRMZM2G014392|GRMZM2G417954	DH vs CK	up
Plant-pathogen interaction	zma04626	6	209	0.000154858	0.00263258	GRMZM2G032602|GRMZM2G148087|GRMZM2G441541|GRMZM2G426046|GRMZM2G169966|GRMZM2G036703	D vs CK	up
Phenylpropanoid biosynthesis	zma00940	6	242	0.00033467	0.0028447	AC205413.4_FG001|GRMZM2G170692|GRMZM2G131205|GRMZM2G133434|GRMZM2G040638|GRMZM2G117365	D vs CK	up
Protein processing in endoplasmic reticulum	zma04141	19	316	0.000213479	0.00779199	GRMZM2G149647|GRMZM2G012455|GRMZM2G086964|GRMZM2G069651|GRMZM2G028218|GRMZM2G083810|GRMZM2G134917|GRMZM2G034157|GRMZM5G833699|GRMZM5G899188|GRMZM2G007729|GRMZM2G158232|GRMZM2G306679|GRMZM2G310431|AC199315.4_FG001|GRMZM2G346839|AC208204.3_FG006|AC209784.3_FG007|GRMZM5G802801	H vs CK	up
Biosynthesis of secondary metabolites	zma01110	55	1481	0.000327039	0.00795795	AC214360.3_FG001|GRMZM2G106303|AC205413.4_FG001|GRMZM2G024234|AC233893.1_FG003|GRMZM2G108123|GRMZM2G093175|GRMZM2G427937|GRMZM2G149751|GRMZM2G132678|GRMZM2G040638|GRMZM2G089856|GRMZM2G098875|GRMZM2G117198|GRMZM2G038821|GRMZM2G118610|GRMZM2G160062|GRMZM2G063917|GRMZM2G075140|AC210173.4_FG005|GRMZM2G075333|GRMZM2G326222|GRMZM2G060721|GRMZM2G022740|GRMZM2G150731|GRMZM2G061088|GRMZM2G070603|GRMZM2G16…	H vs CK	up
Plant hormone signal transduction	zma04075	35	355	0.000722669	0.0178861	GRMZM2G163848|GRMZM2G086949|GRMZM2G365162|GRMZM2G129413|GRMZM2G179827|GRMZM2G366264|GRMZM2G016756|GRMZM2G067022|GRMZM5G883126|GRMZM2G057959|GRMZM2G024973|GRMZM2G144744|GRMZM2G430052|GRMZM2G077124|GRMZM2G031615|GRMZM2G129954|GRMZM2G110908|GRMZM2G445575|GRMZM2G312274|GRMZM2G392101|GRMZM2G048294|GRMZM2G034840|GRMZM2G121309|AC196708.3_FG006|GRMZM2G442000|AC194970.5_FG002|GRMZM2G001421|GRMZM2G094352|G…	DH vs CK	down
Plant-pathogen interaction	zma04626	13	209	0.00156696	0.0285971	GRMZM2G091672|GRMZM2G050959|AC203972.3_FG001|GRMZM2G037993|GRMZM2G097900|GRMZM2G148087|GRMZM5G833699|GRMZM2G069651|GRMZM2G149704|GRMZM2G149923|GRMZM2G169966|GRMZM2G340313|GRMZM2G036703	H vs CK	up
Glutathione metabolism	zma00480	10	139	0.00198656	0.0290038	GRMZM2G416632|GRMZM2G434541|GRMZM2G132093|GRMZM2G032856|GRMZM2G140824|GRMZM2G025190|GRMZM2G161891|GRMZM2G302373|GRMZM2G047867|GRMZM2G150474	H vs CK	up
Galactose metabolism	zma00052	19	80	0.000532474	0.0300848	GRMZM2G068913|GRMZM2G132069|GRMZM5G872256|GRMZM2G038598|GRMZM2G095126|GRMZM2G104081|GRMZM2G052336|GRMZM2G161493|GRMZM5G879882|GRMZM2G340656|GRMZM2G361984|GRMZM2G051806|GRMZM2G023289|GRMZM2G432801|GRMZM2G127717|GRMZM2G032003|GRMZM2G165919|Novel01876|GRMZM2G150906	DH vs CK	up
Starch and sucrose metabolism	zma00500	26	251	0.00178979	0.0354378	GRMZM2G429118|GRMZM2G125436|GRMZM2G051677|GRMZM2G015804|GRMZM2G095725|GRMZM2G128682|GRMZM2G136895|GRMZM2G129493|GRMZM2G089836|GRMZM5G810727|GRMZM2G016890|GRMZM2G068943|GRMZM2G175499|GRMZM2G055150|GRMZM2G147687|GRMZM2G426467|GRMZM2G428518|GRMZM5G845736|GRMZM2G174249|GRMZM2G018692|GRMZM2G097207|GRMZM2G023986|GRMZM2G455306|GRMZM2G111324|GRMZM2G071339|GRMZM2G152908	DH vs CK	down
Plant hormone signal transduction	zma04075	53	355	0.00100003	0.0376678	GRMZM5G833140|GRMZM2G378106|GRMZM2G115357|GRMZM2G445634|GRMZM2G036351|GRMZM2G300125|GRMZM2G001243|GRMZM2G035465|GRMZM2G308615|Novel00182|GRMZM2G127050|GRMZM2G117513|GRMZM5G838098|GRMZM2G168079|GRMZM2G134628|GRMZM2G000278|GRMZM2G082487|GRMZM2G076450|GRMZM2G115162|GRMZM2G059453|GRMZM2G053338|GRMZM2G019819|GRMZM2G036288|GRMZM5G818101|GRMZM2G089736|AC210669.3_FG001|GRMZM2G116614|GRMZM2G110922|GRMZM2G…	DH vs CK	up
Plant hormone signal transduction	zma04075	3	355	0.0135767	0.04073	GRMZM2G392101|GRMZM2G154987|GRMZM2G096171	D vs CK	down
Alanine, aspartate and glutamate metabolism	zma00250	7	80	0.0034087	0.0414725	GRMZM2G050514|GRMZM2G046601|GRMZM5G828630|GRMZM2G077054|GRMZM2G093175|GRMZM2G098875|GRMZM2G053939	H vs CK	up
Biosynthesis of secondary metabolites	zma01110	172	1481	0.00159391	0.045028	GRMZM2G051619|GRMZM2G017110|AC234163.1_FG002|GRMZM2G147721|GRMZM2G023289|GRMZM2G129761|GRMZM2G153536|GRMZM2G168304|GRMZM2G063917|GRMZM2G137151|GRMZM2G019562|GRMZM2G164405|GRMZM2G073054|GRMZM2G051806|GRMZM2G382534|GRMZM2G093125|GRMZM2G048522|GRMZM2G156729|GRMZM2G064799|GRMZM2G171078|GRMZM2G094712|GRMZM2G180863|GRMZM2G161472|GRMZM5G866758|GRMZM2G159353|GRMZM2G451314|GRMZM2G027627|GRMZM2G060156|GRMZ…	DH vs CK	up
ABC transporters	zma02010	2	34	0.00814955	0.0461808	GRMZM5G833207|GRMZM5G808836	D vs CK	up
Plant hormone signal transduction	zma04075	5	355	0.0114431	0.0468288	GRMZM2G166297|Novel00182|GRMZM2G137802|GRMZM2G378106|GRMZM2G171616	D vs CK	up
Carotenoid biosynthesis	zma00906	2	48	0.0153208	0.0468288	GRMZM5G838285|GRMZM2G179147	D vs CK	up
Glutathione metabolism	zma00480	3	139	0.0165278	0.0468288	GRMZM2G025190|GRMZM2G042639|GRMZM2G052571	D vs CK	up
Glycosaminoglycan degradation	zma00531	1	16	0.0239056	0.0478113	GRMZM2G125823	D vs CK	down
